# Supplementary material for: Metal–organic frameworks for H2 and CH4 storage: insights on the pore geometry–sorption energetics relationship
Source: IUCrJ. 2017 Feb 10;4(Pt 2):131–5. doi: 10.1107/S2052252516019060 (PMC5330523; doi:10.1107/S2052252516019060)
Supplement: Supplementary file 1 [file m-04-00131-sup1.cif]

data_kme002_0m

_database_code_depnum_ccdc_archive 'CCDC 1528379'
_audit_creation_date              2017-01-25
_audit_creation_method
;
Olex2 1.2
(compiled 2017.01.04 svn.r3372 for OlexSys, GUI svn.r5292)
;
_shelx_SHELXL_version_number      '2016/6'
_publ_contact_author_address      ?
_publ_contact_author_email        ?
_publ_contact_author_id_orcid     ?
_publ_contact_author_name         ''
_publ_contact_author_phone        ?
_publ_section_references
;
Dolomanov, O.V., Bourhis, L.J., Gildea, R.J, Howard, J.A.K. & Puschmann, H.
 (2009), J. Appl. Cryst. 42, 339-341.

Sheldrick, G.M. (2008). Acta Cryst. A64, 112-122.
;
_chemical_name_common             ?
_chemical_name_systematic         ?
_chemical_formula_moiety          '0.5(C28 H16 O12 Pb2 S2)'
_chemical_formula_sum             'C14 H8 O6 Pb S'
_chemical_formula_weight          511.45
_chemical_melting_point           ?
loop_
  _atom_type_symbol
  _atom_type_description
  _atom_type_scat_dispersion_real
  _atom_type_scat_dispersion_imag
  _atom_type_scat_source
 'C' 'C' 0.0181 0.0091 'International Tables Vol C Tables 4.2.6.8 and 6.1.1.4'
 'H' 'H' 0.0000 0.0000 'International Tables Vol C Tables 4.2.6.8 and 6.1.1.4'
 'O' 'O' 0.0492 0.0322 'International Tables Vol C Tables 4.2.6.8 and 6.1.1.4'
 'S' 'S' 0.3331 0.5567 'International Tables Vol C Tables 4.2.6.8 and 6.1.1.4'
 'Pb' 'Pb' -4.0753 8.5060
 'International Tables Vol C Tables 4.2.6.8 and 6.1.1.4'

_shelx_space_group_comment
;
The symmetry employed for this shelxl refinement is uniquely defined
by the following loop, which should always be used as a source of
symmetry information in preference to the above space-group names.
They are only intended as comments.
;
_space_group_crystal_system       'orthorhombic'
_space_group_IT_number            62
_space_group_name_H-M_alt         'P n m a'
_space_group_name_Hall            '-P 2ac 2n'
loop_
  _space_group_symop_operation_xyz
 'x, y, z'
 'x+1/2, -y+1/2, -z+1/2'
 '-x, y+1/2, -z'
 '-x+1/2, -y, z+1/2'
 '-x, -y, -z'
 '-x-1/2, y-1/2, z-1/2'
 'x, -y-1/2, z'
 'x-1/2, y, -z-1/2'

_cell_length_a                    5.8740(4)
_cell_length_b                    13.0820(7)
_cell_length_c                    19.2970(12)
_cell_angle_alpha                 90
_cell_angle_beta                  90
_cell_angle_gamma                 90
_cell_volume                      1482.85(16)
_cell_formula_units_Z             4
_cell_measurement_reflns_used     ?
_cell_measurement_temperature     100(2)
_cell_measurement_theta_max       ?
_cell_measurement_theta_min       ?
_shelx_estimated_absorpt_T_max    0.384
_shelx_estimated_absorpt_T_min    0.200
_exptl_absorpt_coefficient_mu     23.700
_exptl_absorpt_correction_T_max   ?
_exptl_absorpt_correction_T_min   ?
_exptl_absorpt_correction_type    ?
_exptl_absorpt_process_details    ?
_exptl_absorpt_special_details    ?
_exptl_crystal_colour             ?
_exptl_crystal_density_diffrn     2.291
_exptl_crystal_density_meas       ?
_exptl_crystal_density_method     ?
_exptl_crystal_description        ?
_exptl_crystal_F_000              952
_exptl_crystal_size_max           0.1
_exptl_crystal_size_mid           0.05
_exptl_crystal_size_min           0.05
_exptl_transmission_factor_max    ?
_exptl_transmission_factor_min    ?
_diffrn_reflns_av_R_equivalents   0.0364
_diffrn_reflns_av_unetI/netI      0.0406
_diffrn_reflns_Laue_measured_fraction_full 0.935
_diffrn_reflns_Laue_measured_fraction_max 0.935
_diffrn_reflns_limit_h_max        3
_diffrn_reflns_limit_h_min        -6
_diffrn_reflns_limit_k_max        15
_diffrn_reflns_limit_k_min        -14
_diffrn_reflns_limit_l_max        21
_diffrn_reflns_limit_l_min        -19
_diffrn_reflns_number             3462
_diffrn_reflns_point_group_measured_fraction_full 0.935
_diffrn_reflns_point_group_measured_fraction_max 0.935
_diffrn_reflns_theta_full         64.900
_diffrn_reflns_theta_max          64.900
_diffrn_reflns_theta_min          4.583
_diffrn_ambient_temperature       99.65
_diffrn_detector_area_resol_mean  ?
_diffrn_measured_fraction_theta_full 0.935
_diffrn_measured_fraction_theta_max 0.935
_diffrn_measurement_device_type   ?
_diffrn_measurement_method        ?
_diffrn_radiation_type            CuK\a
_diffrn_radiation_wavelength      1.54178
_diffrn_source                    ?
_reflns_Friedel_coverage          0.000
_reflns_Friedel_fraction_full     .
_reflns_Friedel_fraction_max      .
_reflns_number_gt                 1184
_reflns_number_total              1232
_reflns_special_details
;
 Reflections were merged by SHELXL according to the crystal
 class for the calculation of statistics and refinement.
 
 _reflns_Friedel_fraction is defined as the number of unique
 Friedel pairs measured divided by the number that would be
 possible theoretically, ignoring centric projections and
 systematic absences.
;
_reflns_threshold_expression      'I > 2\s(I)'
_computing_cell_refinement        ?
_computing_data_collection        ?
_computing_data_reduction         ?
_computing_molecular_graphics     'Olex2 (Dolomanov et al., 2009)'
_computing_publication_material   'Olex2 (Dolomanov et al., 2009)'
_computing_structure_refinement   'XL (Sheldrick, 2008)'
_computing_structure_solution     ?
_refine_diff_density_max          2.622
_refine_diff_density_min          -1.362
_refine_diff_density_rms          0.217
_refine_ls_extinction_coef        .
_refine_ls_extinction_method      none
_refine_ls_goodness_of_fit_ref    0.888
_refine_ls_hydrogen_treatment     constr
_refine_ls_matrix_type            full
_refine_ls_number_parameters      106
_refine_ls_number_reflns          1232
_refine_ls_number_restraints      0
_refine_ls_R_factor_all           0.0400
_refine_ls_R_factor_gt            0.0387
_refine_ls_restrained_S_all       0.888
_refine_ls_shift/su_max           0.001
_refine_ls_shift/su_mean          0.000
_refine_ls_structure_factor_coef  Fsqd
_refine_ls_weighting_details
'w=1/[\s^2^(Fo^2^)+(0.0528P)^2^+43.9503P] where P=(Fo^2^+2Fc^2^)/3'
_refine_ls_weighting_scheme       calc
_refine_ls_wR_factor_gt           0.1014
_refine_ls_wR_factor_ref          0.1025
_refine_special_details           ?
_olex2_refinement_description
;
1. Fixed Uiso
 At 1.2 times of:
  All C(H) groups
2.a Aromatic/amide H refined with riding coordinates:
 C2(H2), C4(H4), C1(H1), C5(H5)
;
_atom_sites_solution_hydrogens    geom
_atom_sites_solution_primary      ?
_atom_sites_solution_secondary    ?
loop_
  _atom_site_label
  _atom_site_type_symbol
  _atom_site_fract_x
  _atom_site_fract_y
  _atom_site_fract_z
  _atom_site_U_iso_or_equiv
  _atom_site_adp_type
  _atom_site_occupancy
  _atom_site_site_symmetry_order
  _atom_site_calc_flag
  _atom_site_refinement_flags_posn
  _atom_site_refinement_flags_adp
  _atom_site_refinement_flags_occupancy
  _atom_site_disorder_assembly
  _atom_site_disorder_group
 Pb1 Pb 1.26391(7) 0.250000 0.68779(2) 0.0151(2) Uani 1 2 d S T P . .
 S3 S 0.3739(5) -0.250000 0.50639(15) 0.0167(6) Uani 1 2 d S T P . .
 C3 C 0.6732(15) 0.0162(6) 0.6252(4) 0.0172(17) Uani 1 1 d . . . . .
 C2 C 0.7896(15) -0.0231(7) 0.5685(5) 0.0217(19) Uani 1 1 d . . . . .
 H2 H 0.931744 0.005281 0.555027 0.026 Uiso 1 1 calc R . . . .
 C4 C 0.4628(16) -0.0233(6) 0.6449(5) 0.023(2) Uani 1 1 d . . . . .
 H4 H 0.384155 0.004843 0.683454 0.028 Uiso 1 1 calc R . . . .
 C1 C 0.6964(16) -0.1049(6) 0.5312(5) 0.0200(18) Uani 1 1 d . . . . .
 H1 H 0.775655 -0.133396 0.492836 0.024 Uiso 1 1 calc R . . . .
 C6 C 0.4864(14) -0.1437(6) 0.5512(4) 0.0177(18) Uani 1 1 d . . . . .
 C7 C 0.7806(14) 0.1025(7) 0.6662(5) 0.0182(19) Uani 1 1 d . . . . .
 C5 C 0.3673(15) -0.1051(6) 0.6075(5) 0.0213(18) Uani 1 1 d . . . . .
 H5 H 0.224511 -0.133320 0.620598 0.026 Uiso 1 1 calc R . . . .
 O1 O 0.4718(15) -0.250000 0.4370(4) 0.0238(19) Uani 1 2 d S T P . .
 O2 O 0.1290(16) -0.250000 0.5157(5) 0.025(2) Uani 1 2 d S T P . .
 O3 O 0.9737(10) 0.1311(4) 0.6476(3) 0.0228(14) Uani 1 1 d . . . . .
 O4 O 1.1630(11) 0.3617(4) 0.7843(3) 0.0234(13) Uani 1 1 d . . . . .

loop_
  _atom_site_aniso_label
  _atom_site_aniso_U_11
  _atom_site_aniso_U_22
  _atom_site_aniso_U_33
  _atom_site_aniso_U_23
  _atom_site_aniso_U_13
  _atom_site_aniso_U_12
 Pb1 0.0169(3) 0.0118(3) 0.0167(3) 0.000 -0.00047(17) 0.000
 S3 0.0251(15) 0.0097(12) 0.0152(14) 0.000 -0.0029(12) 0.000
 C3 0.022(4) 0.010(4) 0.019(5) 0.003(3) -0.004(4) 0.002(3)
 C2 0.023(4) 0.015(4) 0.027(5) 0.000(4) 0.002(4) 0.000(4)
 C4 0.032(5) 0.014(4) 0.024(5) -0.004(4) 0.001(4) -0.002(4)
 C1 0.027(4) 0.012(4) 0.021(5) -0.001(4) 0.005(4) 0.002(3)
 C6 0.025(4) 0.006(4) 0.022(5) -0.003(3) -0.004(4) 0.001(3)
 C7 0.023(5) 0.011(4) 0.020(5) 0.001(4) -0.010(4) 0.007(3)
 C5 0.024(5) 0.014(4) 0.026(5) 0.000(4) 0.000(4) -0.005(4)
 O1 0.037(5) 0.017(4) 0.017(4) 0.000 -0.002(4) 0.000
 O2 0.028(5) 0.015(4) 0.032(5) 0.000 -0.001(4) 0.000
 O3 0.027(3) 0.017(3) 0.025(3) -0.001(3) -0.003(3) -0.003(3)
 O4 0.032(3) 0.019(3) 0.019(3) -0.007(3) 0.003(3) -0.003(3)

_geom_special_details
;
 All esds (except the esd in the dihedral angle between two l.s. planes)
 are estimated using the full covariance matrix.  The cell esds are taken
 into account individually in the estimation of esds in distances, angles
 and torsion angles; correlations between esds in cell parameters are only
 used when they are defined by crystal symmetry.  An approximate (isotropic)
 treatment of cell esds is used for estimating esds involving l.s. planes.
;
loop_
  _geom_bond_atom_site_label_1
  _geom_bond_atom_site_label_2
  _geom_bond_distance
  _geom_bond_site_symmetry_2
  _geom_bond_publ_flag
 Pb1 O3 2.435(6) 7_565 ?
 Pb1 O3 2.435(6) . ?
 Pb1 O4 2.441(6) 7_565 ?
 Pb1 O4 2.441(6) . ?
 S3 C6 1.765(8) . ?
 S3 C6 1.765(8) 7 ?
 S3 O1 1.458(9) . ?
 S3 O2 1.450(10) . ?
 C3 C2 1.390(13) . ?
 C3 C4 1.392(13) . ?
 C3 C7 1.516(12) . ?
 C2 C1 1.401(13) . ?
 C4 C5 1.408(12) . ?
 C1 C6 1.389(12) . ?
 C6 C5 1.389(12) . ?
 C7 O3 1.247(11) . ?
 C7 O4 1.268(12) 2_456 ?

loop_
  _geom_angle_atom_site_label_1
  _geom_angle_atom_site_label_2
  _geom_angle_atom_site_label_3
  _geom_angle
  _geom_angle_site_symmetry_1
  _geom_angle_site_symmetry_3
  _geom_angle_publ_flag
 O3 Pb1 O3 79.4(3) 7_565 . ?
 O3 Pb1 O4 117.1(2) . . ?
 O3 Pb1 O4 72.0(2) 7_565 . ?
 O3 Pb1 O4 117.1(2) 7_565 7_565 ?
 O3 Pb1 O4 72.0(2) . 7_565 ?
 O4 Pb1 O4 73.6(3) 7_565 . ?
 C6 S3 C6 103.9(5) 7 . ?
 O1 S3 C6 107.6(4) . . ?
 O1 S3 C6 107.6(4) . 7 ?
 O2 S3 C6 108.1(4) . 7 ?
 O2 S3 C6 108.1(4) . . ?
 O2 S3 O1 120.4(5) . . ?
 C2 C3 C4 121.0(8) . . ?
 C2 C3 C7 118.8(8) . . ?
 C4 C3 C7 120.2(8) . . ?
 C3 C2 C1 119.7(8) . . ?
 C3 C4 C5 119.8(8) . . ?
 C6 C1 C2 118.9(8) . . ?
 C1 C6 S3 119.0(6) . . ?
 C1 C6 C5 122.2(8) . . ?
 C5 C6 S3 118.8(6) . . ?
 O3 C7 C3 116.8(8) . . ?
 O3 C7 O4 127.0(8) . 2_456 ?
 O4 C7 C3 116.2(8) 2_456 . ?
 C6 C5 C4 118.5(8) . . ?
 C7 O3 Pb1 137.5(6) . . ?
 C7 O4 Pb1 131.6(6) 2_556 . ?

loop_
  _refln_index_h
  _refln_index_k
  _refln_index_l
  _refln_F_squared_meas
  _refln_F_squared_sigma
  _refln_scale_group_code
 -6 0 0 3403 214 1
 -2 1 0 228 26 1
 -4 -1 0 1813 109 1
 -6 1 0 4173 251 1
 -6 -1 0 4424 253 1
 -2 -2 0 18479 1191 1
 -2 2 0 20300 1040 1
 -4 -2 0 9381 518 1
 -6 -2 0 7218 428 1
 -2 -3 0 1047 45 1
 -2 3 0 975 47 1
 -2 -3 0 1039 62 1
 -4 -3 0 2326 138 1
 -4 3 0 2527 126 1
 -6 -3 0 1880 119 1
 -2 -4 0 28669 1743 1
 -2 -4 0 27219 1401 1
 -2 -4 0 30095 1520 1
 -4 4 0 8898 449 1
 -4 -4 0 8505 477 1
 -6 -4 0 8573 503 1
 -2 -5 0 105 12 1
 -2 -5 0 95 11 1
 -4 -5 0 2719 159 1
 0 -6 0 47080 3181 1
 -2 -6 0 29590 1521 1
 -2 -6 0 32112 1896 1
 -2 -6 0 31614 1650 1
 -4 -6 0 7494 434 1
 -4 6 0 7710 317 1
 -2 -7 0 604 37 1
 2 -7 0 653 36 1
 -2 -7 0 567 35 1
 -2 -7 0 545 35 1
 -4 -7 0 2783 177 1
 -4 7 0 3063 159 1
 -4 7 0 3005 129 1
 0 -8 0 94494 6092 1
 2 -8 0 18239 876 1
 -2 -8 0 17610 876 1
 -2 -8 0 17878 948 1
 -2 -8 0 16736 845 1
 -4 8 0 9217 389 1
 -2 -9 0 443 37 1
 2 -9 0 459 37 1
 -2 -9 0 413 36 1
 -4 9 0 374 27 1
 0 -10 0 27735 1403 1
 0 -10 0 25260 1351 1
 -2 10 0 8486 360 1
 -2 -10 0 9156 458 1
 2 -10 0 8559 433 1
 -2 -10 0 8839 419 1
 -2 -10 0 7917 432 1
 -4 10 0 7192 299 1
 -2 11 0 242 29 1
 2 -11 0 218 24 1
 -2 -11 0 235 25 1
 -4 11 0 1125 53 1
 0 -12 0 16038 832 1
 0 -12 0 16558 866 1
 -2 -12 0 12692 622 1
 -2 12 0 13008 611 1
 -4 12 0 4065 170 1
 -2 13 0 57 19 1
 -2 14 0 11433 547 1
 1 0 1 7862 454 1
 -2 0 1 813 64 1
 -4 0 1 413 39 1
 -5 0 -1 281 37 1
 -5 0 1 218 35 1
 -6 0 -1 3158 194 1
 -6 0 1 3226 195 1
 -1 -1 -1 482 47 1
 -1 -1 1 550 48 1
 -2 1 1 29305 1560 1
 -2 1 -1 29110 1560 1
 -3 1 1 12482 670 1
 -3 1 -1 12685 670 1
 -4 -1 -1 15029 867 1
 -4 -1 1 14969 868 1
 -5 -1 -1 2543 154 1
 -5 1 1 2431 153 1
 -5 -1 1 2426 154 1
 -5 1 -1 2461 152 1
 -6 -1 -1 5426 300 1
 -6 1 1 5198 298 1
 -6 1 -1 5117 298 1
 -6 -1 1 5288 300 1
 -1 -2 -1 486 36 1
 -1 -2 1 607 38 1
 -2 2 1 274 29 1
 -2 -2 -1 247 41 1
 -2 2 -1 284 29 1
 -2 -2 1 302 42 1
 -3 2 1 201 17 1
 -3 2 -1 219 16 1
 -4 -2 -1 2302 150 1
 -4 -2 1 2330 150 1
 -5 -2 -1 278 37 1
 -5 2 1 224 34 1
 -5 -2 1 232 37 1
 -6 -2 -1 1516 104 1
 -6 -2 1 1557 104 1
 -1 -3 -1 1486 94 1
 -1 -3 -1 1396 87 1
 -1 -3 -1 1613 111 1
 -1 -3 1 1555 94 1
 -1 -3 1 1704 111 1
 -2 3 1 21263 1175 1
 -2 -3 -1 19973 1344 1
 -2 -3 -1 21553 1081 1
 -2 3 -1 22059 1175 1
 -2 -3 1 23753 1172 1
 -2 -3 1 22520 1346 1
 -3 3 1 4605 254 1
 -3 3 -1 4812 255 1
 -4 3 1 12211 668 1
 -4 -3 -1 11601 709 1
 -4 -3 1 11425 708 1
 -4 3 -1 12427 668 1
 -5 -3 -1 2798 173 1
 -5 -3 1 2815 174 1
 -6 -3 -1 6331 364 1
 -6 -3 1 6372 365 1
 -1 -4 -1 853 47 1
 -1 -4 -1 844 50 1
 -1 -4 -1 993 63 1
 1 4 -1 832 50 1
 -1 -4 1 942 61 1
 1 4 1 803 50 1
 -1 -4 1 873 50 1
 1 -4 -1 909 52 1
 -2 -4 -1 862 57 1
 -2 -4 -1 913 60 1
 -2 -4 -1 773 79 1
 -2 -4 1 922 80 1
 -2 -4 1 912 60 1
 -3 -4 -1 64 29 1
 -3 -4 1 54 29 1
 -4 4 1 2083 107 1
 -4 4 1 2314 135 1
 -4 -4 -1 2226 148 1
 -4 4 -1 2286 135 1
 -4 -4 1 2182 147 1
 -5 -4 -1 156 34 1
 -5 -4 1 134 33 1
 -6 -4 1 1826 121 1
 0 -5 -1 18769 916 1
 0 -5 1 18457 916 1
 0 -5 -1 16140 738 1
 0 -5 1 16389 834 1
 -1 -5 -1 2334 146 1
 -1 -5 -1 1990 122 1
 -1 -5 -1 2104 114 1
 1 -5 -1 2120 127 1
 -1 -5 1 1971 113 1
 -1 -5 1 2017 122 1
 -1 -5 1 2196 144 1
 -2 -5 -1 24040 1244 1
 -2 -5 -1 23678 1550 1
 -2 -5 -1 26492 1350 1
 -2 -5 1 23467 1244 1
 2 -5 -1 24537 1244 1
 -2 -5 1 26751 1551 1
 -2 -5 1 25552 1350 1
 -3 -5 -1 4823 316 1
 -4 5 1 11623 492 1
 -4 -5 -1 11440 673 1
 -4 -5 1 11257 673 1
 -5 5 1 2759 129 1
 -5 -5 -1 3024 179 1
 -5 -5 1 3065 179 1
 -5 5 -1 2747 129 1
 -1 -6 -1 504 31 1
 -1 -6 -1 499 44 1
 -1 -6 1 501 31 1
 1 -6 -1 498 30 1
 -1 -6 1 498 42 1
 -2 -6 -1 1548 93 1
 -2 -6 -1 1428 122 1
 -2 -6 -1 1471 88 1
 -2 -6 1 1510 88 1
 2 -6 -1 1594 88 1
 -2 -6 1 1523 94 1
 -2 -6 1 1637 122 1
 -3 -6 1 821 49 1
 -4 6 1 3163 141 1
 -4 -6 -1 3097 193 1
 -4 -6 1 3000 192 1
 -5 6 1 16 14 1
 -5 -6 1 94 32 1
 -5 6 -1 41 15 1
 0 -7 -1 36680 1670 1
 0 -7 -1 38451 2071 1
 0 -7 1 38508 2070 1
 -1 -7 -1 748 66 1
 -1 -7 -1 759 48 1
 -1 -7 1 774 48 1
 1 -7 -1 738 48 1
 -1 -7 1 742 64 1
 -2 -7 -1 15413 1035 1
 -2 7 1 16278 877 1
 -2 -7 -1 17665 894 1
 -2 -7 -1 15655 797 1
 -2 -7 -1 17194 826 1
 -2 -7 1 17500 894 1
 2 -7 -1 17086 825 1
 -2 -7 1 15668 797 1
 -2 7 -1 16592 878 1
 -2 -7 1 16624 825 1
 -3 7 1 5278 269 1
 -3 7 1 4822 247 1
 -3 -7 1 4982 250 1
 -4 7 1 15274 617 1
 -4 7 1 14748 782 1
 -4 -7 1 14316 844 1
 -5 7 1 1998 93 1
 -5 7 -1 2030 94 1
 -1 -8 -1 994 57 1
 1 -8 1 1125 61 1
 -1 -8 -1 1154 61 1
 -1 -8 1 1088 61 1
 1 -8 -1 1117 61 1
 -1 -8 1 999 58 1
 -2 -8 -1 296 28 1
 -2 -8 -1 290 28 1
 2 -8 1 304 28 1
 -2 -8 -1 259 27 1
 -2 -8 1 277 27 1
 -2 -8 1 271 27 1
 2 -8 -1 301 27 1
 -3 -8 -1 749 46 1
 -3 8 1 711 41 1
 -3 8 1 730 53 1
 -3 -8 1 690 44 1
 -3 -8 1 754 49 1
 -3 8 -1 721 46 1
 -4 8 1 540 36 1
 -4 8 -1 472 39 1
 -4 8 -1 530 36 1
 -5 8 1 86 16 1
 -5 8 -1 113 17 1
 0 -9 1 23325 1088 1
 0 -9 -1 23043 1088 1
 0 -9 -1 26562 1131 1
 0 -9 1 26223 1131 1
 -1 -9 -1 791 54 1
 1 -9 1 926 57 1
 -1 -9 -1 775 52 1
 -1 -9 -1 866 55 1
 -1 -9 1 820 53 1
 1 -9 -1 883 55 1
 -1 -9 1 821 55 1
 -1 -9 1 838 55 1
 -2 -9 -1 15036 719 1
 -2 9 1 14428 621 1
 2 -9 1 15209 745 1
 -2 -9 -1 14447 744 1
 2 -9 -1 15537 745 1
 -2 -9 1 15337 720 1
 -2 -9 1 14702 744 1
 -3 9 1 5840 286 1
 -3 9 1 5812 248 1
 -3 -9 1 6265 290 1
 -3 9 -1 6034 287 1
 -3 -9 1 5231 315 1
 -4 9 1 7086 299 1
 -4 9 -1 6916 299 1
 -5 9 1 1374 67 1
 -5 9 -1 1420 67 1
 -1 -10 -1 398 30 1
 1 -10 1 416 33 1
 -1 -10 -1 395 31 1
 -1 -10 -1 392 31 1
 -1 -10 1 381 32 1
 -1 -10 1 364 32 1
 1 -10 -1 368 31 1
 -1 -10 1 374 30 1
 -2 -10 -1 59 17 1
 -2 10 1 77 21 1
 -2 10 1 78 15 1
 2 -10 1 92 22 1
 -2 -10 -1 57 18 1
 -2 -10 -1 38 15 1
 -2 -10 1 62 20 1
 2 -10 -1 65 19 1
 -2 -10 1 50 17 1
 -2 -10 1 89 19 1
 -3 10 1 38 12 1
 -3 10 1 74 22 1
 -3 10 -1 36 12 1
 -3 10 -1 44 22 1
 -4 10 1 569 37 1
 -4 10 -1 576 37 1
 -5 10 1 77 13 1
 -5 10 -1 105 14 1
 0 -11 1 14021 635 1
 0 -11 -1 14429 661 1
 0 -11 -1 13858 634 1
 0 -11 1 14747 661 1
 1 -11 1 680 50 1
 -1 -11 -1 632 49 1
 -1 11 1 716 54 1
 -1 -11 -1 688 47 1
 1 -11 -1 681 49 1
 -1 -11 1 715 48 1
 -1 -11 1 660 49 1
 -1 11 -1 702 53 1
 -2 11 1 10669 486 1
 -2 -11 -1 10272 495 1
 -2 -11 -1 11182 541 1
 2 -11 1 9596 512 1
 -2 -11 -1 9034 512 1
 -2 -11 1 10622 496 1
 -2 11 -1 9940 426 1
 2 -11 -1 9545 511 1
 -3 11 1 2180 117 1
 -3 11 1 2076 97 1
 -3 11 -1 2151 98 1
 -3 11 -1 2109 117 1
 -4 11 1 6561 284 1
 -4 11 -1 6554 284 1
 -1 -12 -1 437 37 1
 -1 -12 -1 483 35 1
 -1 12 1 511 39 1
 1 -12 1 467 38 1
 -1 -12 1 481 36 1
 -1 -12 1 432 37 1
 1 -12 -1 468 38 1
 -2 12 1 291 33 1
 -2 -12 1 290 30 1
 -2 12 -1 269 32 1
 -3 12 1 182 20 1
 -3 12 1 217 30 1
 -3 12 -1 165 20 1
 -3 12 -1 204 29 1
 -4 12 1 1084 54 1
 -4 12 -1 1132 54 1
 0 -13 1 7172 330 1
 -1 13 1 704 47 1
 -1 -13 1 611 44 1
 -2 13 1 10682 499 1
 -2 13 -1 10384 499 1
 -3 13 1 2839 141 1
 -3 13 -1 2652 140 1
 -1 14 1 241 27 1
 -1 14 -1 258 28 1
 -2 14 1 687 44 1
 -2 14 -1 632 44 1
 0 15 -1 7757 367 1
 0 15 1 7825 367 1
 1 15 -1 498 38 1
 -1 15 1 541 35 1
 -1 15 -1 576 37 1
 1 15 1 538 34 1
 1 15 1 456 38 1
 0 0 -2 4485 528 1
 1 0 2 6991 374 1
 -2 0 2 18794 997 1
 -4 0 2 9242 519 1
 -5 0 -2 4387 265 1
 -5 0 2 4602 267 1
 -6 0 2 3855 235 1
 -6 0 -2 3699 233 1
 -1 -1 -2 708 36 1
 -1 -1 2 825 39 1
 1 1 2 651 33 1
 -2 1 2 621 27 1
 -2 1 -2 614 26 1
 -2 -1 2 615 26 1
 -3 1 2 1873 112 1
 -3 1 -2 1975 112 1
 -4 -1 -2 227 30 1
 -4 1 2 239 28 1
 -4 -1 2 230 28 1
 -5 1 2 766 62 1
 -5 -1 -2 822 63 1
 -5 1 -2 722 60 1
 -5 -1 2 756 63 1
 -6 1 2 904 65 1
 -6 -1 -2 872 65 1
 -6 1 -2 787 62 1
 -6 -1 2 909 66 1
 0 2 2 11224 873 1
 0 -2 -2 12433 873 1
 -1 -2 -2 31661 1836 1
 -2 -2 -2 25461 1502 1
 -2 2 2 24218 1314 1
 -2 -2 -2 23133 1210 1
 -2 -2 2 25430 1504 1
 -2 2 -2 24161 1313 1
 -2 -2 2 27239 1312 1
 -2 -2 2 23333 1313 1
 -3 2 2 18183 1004 1
 -3 2 -2 18997 1004 1
 -4 2 2 11209 662 1
 -4 2 2 12711 624 1
 -4 -2 -2 12164 663 1
 -4 -2 2 11855 663 1
 -5 2 2 3762 231 1
 -5 -2 -2 3993 233 1
 -5 -2 2 3908 233 1
 -6 2 2 3768 234 1
 -6 -2 -2 3836 236 1
 -6 -2 2 3968 237 1
 -1 -3 -2 6048 343 1
 -1 -3 -2 5734 317 1
 -1 -3 -2 5931 394 1
 -1 -3 2 6559 395 1
 -1 -3 2 6207 344 1
 1 -3 -2 6445 359 1
 -2 -3 -2 2751 125 1
 -2 -3 -2 2402 150 1
 -2 -3 -2 2529 118 1
 -2 -3 2 2790 126 1
 -2 3 -2 2447 127 1
 -2 -3 2 2641 152 1
 -3 3 2 120 18 1
 -3 3 -2 168 18 1
 -4 3 2 1389 70 1
 -4 3 2 1211 78 1
 -4 3 2 1222 57 1
 -4 -3 -2 1345 81 1
 -4 -3 2 1332 80 1
 -5 -3 -2 1736 115 1
 -5 -3 2 1759 115 1
 -6 -3 2 747 60 1
 0 -4 -2 5190 347 1
 0 -4 2 5136 381 1
 0 -4 2 4828 346 1
 0 -4 -2 4485 307 1
 -1 -4 -2 16933 887 1
 -1 -4 -2 18509 1016 1
 -1 -4 -2 16945 817 1
 1 -4 -2 18105 926 1
 1 -4 -2 16054 816 1
 -1 -4 2 18116 1015 1
 1 4 2 16282 924 1
 -1 -4 2 16551 887 1
 -2 -4 -2 12175 609 1
 -2 -4 -2 11318 759 1
 -2 -4 -2 12849 658 1
 -2 -4 2 12928 659 1
 -2 -4 2 13327 761 1
 -3 -4 -2 8915 541 1
 -3 -4 2 8196 542 1
 -4 4 2 12302 515 1
 -4 -4 -2 12869 707 1
 -4 4 -2 13573 667 1
 -4 -4 2 12454 706 1
 -5 -4 -2 7252 425 1
 -5 -4 2 7328 425 1
 -6 -4 2 3634 223 1
 -1 -5 -2 2343 139 1
 -1 -5 -2 2444 165 1
 -1 -5 -2 2528 129 1
 -1 -5 2 2467 162 1
 -1 -5 2 2317 139 1
 1 -5 -2 2388 144 1
 1 -5 -2 2373 128 1
 -2 -5 -2 2979 147 1
 -2 -5 -2 3030 157 1
 2 -5 -2 2985 146 1
 -2 -5 2 2954 157 1
 -2 -5 2 3133 190 1
 -3 -5 -2 203 46 1
 -4 -5 -2 1958 119 1
 -4 5 2 1956 86 1
 -4 -5 2 1894 117 1
 -5 5 2 1947 94 1
 -5 -5 -2 2315 133 1
 -5 5 -2 1872 95 1
 -5 -5 2 2085 132 1
 -6 -5 2 584 52 1
 0 -6 -2 5152 414 1
 0 -6 -2 4747 331 1
 0 -6 2 5208 412 1
 -1 -6 -2 20691 972 1
 -1 -6 -2 20365 1210 1
 -1 -6 2 19364 1206 1
 1 -6 -2 19968 971 1
 -2 -6 -2 12898 655 1
 -2 -6 -2 12556 606 1
 -2 -6 -2 10580 759 1
 -2 -6 2 13332 761 1
 -2 -6 2 12606 656 1
 -2 -6 2 11918 605 1
 2 -6 -2 12880 605 1
 -3 6 2 7576 326 1
 -3 -6 2 7899 378 1
 -4 -6 -2 12607 698 1
 -4 6 2 12622 509 1
 -4 -6 2 11728 696 1
 -5 6 2 2091 100 1
 -5 6 -2 2076 101 1
 -5 -6 2 2382 141 1
 -1 -7 -2 14 10 1
 1 -7 2 15 13 1
 -1 -7 -2 20 23 1
 1 -7 -2 13 10 1
 -1 -7 2 14 17 1
 -1 -7 2 10 11 1
 -2 7 2 693 41 1
 -2 -7 -2 675 42 1
 -2 -7 -2 771 44 1
 -2 -7 -2 768 44 1
 -2 -7 -2 547 67 1
 -2 -7 2 727 45 1
 -2 -7 2 758 43 1
 2 -7 -2 797 43 1
 -2 7 -2 685 42 1
 -2 -7 2 718 43 1
 -3 7 2 129 23 1
 -3 7 2 112 14 1
 -3 7 2 67 12 1
 -3 -7 2 104 18 1
 -3 -7 2 105 14 1
 -4 7 2 178 21 1
 -4 7 2 238 24 1
 -4 -7 2 254 38 1
 -5 7 2 268 26 1
 -5 7 -2 274 27 1
 0 -8 2 5598 433 1
 0 -8 -2 5843 436 1
 0 -8 -2 5663 348 1
 -1 -8 -2 7390 386 1
 -1 -8 -2 8756 402 1
 1 -8 -2 8716 401 1
 -1 -8 2 7782 387 1
 -1 -8 2 8589 402 1
 -2 -8 -2 10988 532 1
 -2 8 2 10291 443 1
 -2 8 2 9975 503 1
 -2 -8 -2 10527 513 1
 -2 -8 -2 10922 573 1
 -2 -8 2 10588 530 1
 2 -8 -2 11090 530 1
 -2 -8 2 10466 513 1
 -3 8 2 6694 288 1
 -3 8 2 6528 331 1
 -3 -8 2 6587 368 1
 -3 8 -2 7005 363 1
 -3 -8 2 6811 336 1
 -4 8 2 7883 333 1
 -5 8 2 2993 133 1
 -5 8 -2 3066 133 1
 1 -9 2 35 13 1
 -1 -9 -2 4 10 1
 -1 -9 -2 31 13 1
 -1 -9 -2 26 9 1
 -1 -9 2 18 11 1
 1 -9 -2 36 13 1
 -1 -9 2 28 13 1
 -1 -9 2 36 11 1
 -2 -9 -2 604 39 1
 -2 9 2 570 41 1
 -2 -9 -2 582 40 1
 -2 9 2 562 34 1
 2 -9 2 626 41 1
 -2 -9 2 624 41 1
 2 -9 -2 610 39 1
 -2 -9 2 517 41 1
 -2 -9 2 595 39 1
 -3 9 2 3471 151 1
 -3 9 2 3402 176 1
 -3 -9 2 3134 189 1
 -3 -9 2 3653 178 1
 -4 9 2 427 29 1
 -4 9 2 399 42 1
 -4 9 -2 419 28 1
 -5 9 2 792 43 1
 -5 9 -2 862 45 1
 0 -10 -2 5356 306 1
 0 -10 2 5064 294 1
 0 -10 2 5351 307 1
 -1 -10 -2 10707 541 1
 -1 -10 -2 9779 493 1
 1 -10 2 10887 514 1
 -1 -10 -2 10665 513 1
 -1 -10 2 10545 542 1
 -1 -10 2 10287 512 1
 1 -10 -2 10307 512 1
 -1 -10 2 10350 494 1
 2 -10 2 10584 541 1
 -2 -10 -2 11179 572 1
 -2 -10 -2 10652 522 1
 -2 -10 -2 10169 541 1
 -2 10 2 11011 513 1
 -2 10 2 10767 451 1
 2 -10 -2 10592 540 1
 -2 -10 2 10995 524 1
 -2 -10 2 11116 573 1
 -3 10 2 8578 364 1
 -3 10 2 8715 417 1
 -3 10 -2 8332 418 1
 -3 -10 2 8748 424 1
 -4 10 2 5817 236 1
 -4 10 2 5339 274 1
 -4 10 -2 5755 236 1
 -5 10 2 3019 131 1
 -5 10 -2 3087 132 1
 -1 -11 -2 564 39 1
 1 -11 2 559 43 1
 -1 11 2 495 45 1
 -1 -11 -2 520 41 1
 -1 -11 2 549 41 1
 -1 11 -2 563 44 1
 1 -11 -2 527 41 1
 -1 -11 2 527 42 1
 2 -11 2 749 50 1
 -2 -11 -2 657 49 1
 -2 11 2 794 51 1
 -2 -11 -2 796 49 1
 -2 11 -2 742 41 1
 -2 -11 2 809 51 1
 -2 -11 2 852 51 1
 -3 11 2 93 15 1
 -3 11 2 110 25 1
 -3 11 -2 92 16 1
 -3 11 -2 125 27 1
 -4 11 2 341 24 1
 -4 11 2 288 34 1
 -4 11 -2 366 24 1
 0 -12 -2 2226 144 1
 0 -12 2 2344 138 1
 0 -12 2 2311 145 1
 -1 -12 -2 6627 315 1
 -1 -12 -2 6042 328 1
 -1 -12 2 7018 318 1
 -2 12 2 6806 326 1
 -2 -12 2 6692 333 1
 -2 12 -2 6776 327 1
 -3 12 2 4208 181 1
 -3 12 2 4245 210 1
 -3 12 -2 4013 210 1
 -3 12 -2 4332 181 1
 -4 12 2 5614 236 1
 -4 12 -2 5841 237 1
 -1 13 2 196 26 1
 -1 -13 2 171 22 1
 -2 13 2 967 58 1
 -2 -13 2 985 58 1
 -2 13 -2 903 58 1
 -3 13 2 65 19 1
 0 14 2 1804 101 1
 -1 14 2 4922 239 1
 1 14 2 5074 238 1
 -1 14 -2 5206 240 1
 -1 -14 2 4621 242 1
 -2 14 2 3244 163 1
 -2 14 -2 3201 163 1
 -1 15 2 54 14 1
 1 15 2 27 11 1
 -1 15 -2 81 17 1
 1 0 -3 140 21 1
 -2 0 3 684 32 1
 -2 0 -3 664 32 1
 -3 0 3 4286 221 1
 -4 0 3 274 31 1
 -4 0 -3 194 30 1
 -5 0 3 1354 89 1
 -5 0 -3 1300 87 1
 -6 0 3 398 44 1
 0 1 -3 17924 793 1
 0 1 3 17613 727 1
 -2 -1 -3 8350 478 1
 -2 1 3 9749 517 1
 -2 1 -3 9808 517 1
 -2 -1 3 9841 517 1
 -3 1 3 12660 688 1
 -3 -1 3 13407 686 1
 -4 -1 -3 1112 84 1
 -4 1 3 1215 85 1
 -4 -1 3 1227 85 1
 -5 -1 -3 6112 357 1
 -5 1 3 6191 357 1
 -5 -1 3 6390 359 1
 -5 1 -3 5759 355 1
 -6 1 3 679 55 1
 -6 -1 3 727 57 1
 -1 -2 -3 2529 150 1
 -1 -2 -3 2343 172 1
 -1 -2 -3 2170 139 1
 1 -2 -3 2396 156 1
 -1 -2 3 2400 174 1
 -2 -2 -3 368 38 1
 -2 2 3 325 29 1
 -2 -2 -3 321 29 1
 -2 2 -3 337 29 1
 -2 -2 3 356 42 1
 -2 -2 3 377 28 1
 -2 -2 3 324 30 1
 -3 2 3 1286 67 1
 -3 2 -3 1293 67 1
 -4 2 3 77 14 1
 -4 2 3 118 26 1
 -4 -2 -3 90 26 1
 -4 -2 3 108 26 1
 -5 -2 -3 2259 139 1
 -5 2 3 2142 137 1
 -5 -2 3 2249 140 1
 -6 2 3 669 56 1
 -6 -2 3 714 59 1
 0 -3 3 707 24 1
 0 -3 -3 658 19 1
 0 3 3 642 22 1
 -2 -3 -3 4720 244 1
 -2 -3 -3 4125 227 1
 -2 -3 -3 4742 285 1
 -2 -3 3 4355 244 1
 -2 3 -3 4069 245 1
 -2 -3 3 4164 285 1
 -3 3 -3 14504 769 1
 -4 3 3 1747 124 1
 -4 3 3 1805 91 1
 -4 -3 -3 1939 126 1
 -4 3 3 1922 114 1
 -4 -3 3 1832 125 1
 -5 3 3 6787 412 1
 -5 -3 -3 7282 415 1
 -5 -3 3 7276 415 1
 -6 -3 3 1472 97 1
 -1 -4 -3 3059 163 1
 -1 -4 -3 2854 190 1
 -1 -4 -3 3225 151 1
 -1 -4 3 3182 163 1
 1 4 3 2635 169 1
 1 -4 -3 3107 150 1
 -1 -4 3 3451 190 1
 1 -4 -3 3350 170 1
 -2 -4 -3 2246 160 1
 -2 -4 -3 2306 132 1
 -2 -4 -3 2249 125 1
 -2 -4 3 2292 133 1
 -2 -4 3 2247 160 1
 2 -4 -3 2260 139 1
 -3 -4 3 161 32 1
 -4 -4 -3 205 36 1
 -4 4 3 199 23 1
 -4 -4 3 245 35 1
 -5 -4 -3 5737 334 1
 -5 -4 3 5530 334 1
 -6 -4 3 233 40 1
 0 -5 -3 1539 53 1
 0 -5 3 1677 67 1
 0 -5 3 1561 57 1
 -1 -5 -3 41790 2780 1
 -1 -5 -3 43850 2433 1
 1 -5 -3 46185 2539 1
 -1 -5 3 43871 2433 1
 1 -5 -3 44215 2240 1
 -1 -5 3 47300 2778 1
 -2 -5 -3 5501 359 1
 -2 -5 -3 5502 304 1
 -2 -5 -3 5303 283 1
 -2 -5 3 5373 305 1
 -2 -5 3 5338 357 1
 -3 -5 3 11071 578 1
 -3 -5 3 10532 581 1
 -4 -5 -3 2012 132 1
 -4 5 3 1958 94 1
 -4 -5 3 1900 130 1
 -5 5 3 4821 212 1
 -5 5 -3 4765 212 1
 -5 -5 3 5222 293 1
 -6 -5 3 1821 115 1
 -1 -6 -3 293 25 1
 -1 -6 -3 257 39 1
 1 -6 3 296 30 1
 -1 -6 3 252 33 1
 1 -6 -3 255 24 1
 -2 -6 -3 327 26 1
 -2 -6 -3 320 24 1
 -2 -6 -3 269 45 1
 -2 -6 3 297 24 1
 -2 -6 3 325 41 1
 -3 6 3 80 20 1
 -3 6 3 60 13 1
 -3 6 3 45 10 1
 -3 -6 3 61 15 1
 -3 -6 3 66 10 1
 -4 6 3 138 20 1
 -4 6 3 232 37 1
 -4 6 3 178 24 1
 -4 -6 3 222 36 1
 -5 6 3 1040 55 1
 -5 -6 3 1104 80 1
 -5 6 -3 1083 57 1
 0 -7 3 5610 276 1
 0 -7 -3 5470 278 1
 0 -7 -3 5438 221 1
 -1 -7 -3 25368 1177 1
 1 -7 3 22891 1456 1
 -1 -7 -3 21092 1462 1
 -1 -7 3 22528 1460 1
 1 -7 -3 24170 1176 1
 -2 -7 -3 4630 358 1
 -2 -7 -3 5897 282 1
 -2 7 3 5283 294 1
 -2 -7 -3 5847 302 1
 -2 -7 -3 5170 271 1
 -2 -7 3 5489 302 1
 2 -7 -3 5823 280 1
 -2 -7 3 5356 272 1
 -3 7 3 7720 335 1
 -3 7 3 8180 423 1
 -3 7 3 7694 384 1
 -3 -7 3 8019 390 1
 -3 -7 3 8450 430 1
 -4 7 3 332 27 1
 -5 7 3 4778 205 1
 -5 7 -3 4666 206 1
 -5 -7 3 4855 283 1
 -1 -8 -3 189 22 1
 -1 -8 -3 165 20 1
 -1 -8 3 148 22 1
 -1 -8 3 149 21 1
 1 -8 -3 160 20 1
 -1 -8 3 108 23 1
 -2 -8 -3 29 11 1
 -2 8 3 27 10 1
 -2 8 3 26 15 1
 -2 -8 -3 26 11 1
 -2 -8 -3 28 14 1
 -2 -8 3 19 11 1
 2 -8 -3 15 11 1
 -3 8 3 1631 78 1
 -3 8 3 1608 93 1
 -3 8 -3 1609 93 1
 -3 -8 3 1735 93 1
 -3 -8 3 1678 94 1
 -4 8 3 185 37 1
 -4 8 3 161 24 1
 -5 8 3 1081 55 1
 -5 8 -3 1132 56 1
 0 -9 3 5703 259 1
 0 -9 -3 5780 259 1
 -1 -9 -3 20137 983 1
 -1 -9 -3 19013 1044 1
 -1 -9 -3 17979 946 1
 -1 -9 3 19837 983 1
 -1 -9 3 19228 948 1
 1 -9 -3 19830 982 1
 -1 -9 3 18943 1045 1
 -2 9 3 3662 180 1
 -2 9 3 3535 156 1
 -2 -9 -3 3613 189 1
 -2 -9 -3 3661 182 1
 2 -9 -3 3548 187 1
 -2 -9 3 3724 184 1
 -2 -9 3 3363 196 1
 -3 9 3 9905 467 1
 -3 9 3 10081 409 1
 -3 -9 3 9091 524 1
 -3 -9 3 10062 476 1
 -4 9 3 1596 99 1
 -4 9 3 1638 79 1
 -5 9 3 3521 156 1
 -5 9 -3 3670 157 1
 -1 -10 -3 115 22 1
 1 -10 3 150 23 1
 -1 -10 -3 165 21 1
 -1 -10 -3 173 23 1
 -1 -10 3 169 24 1
 -1 10 -3 158 25 1
 -1 -10 3 127 22 1
 1 -10 -3 164 22 1
 -1 -10 3 149 21 1
 -2 -10 -3 4 11 1
 -2 10 3 19 17 1
 2 -10 3 21 16 1
 -2 10 3 12 11 1
 -2 -10 -3 32 17 1
 -2 -10 3 27 16 1
 -2 -10 3 13 14 1
 -3 10 3 1193 74 1
 -3 10 3 1219 61 1
 -3 -10 3 1270 74 1
 -4 10 3 7 11 1
 -4 10 3 13 23 1
 -4 10 -3 13 12 1
 -5 10 3 1812 84 1
 -5 10 -3 1978 85 1
 0 -11 -3 1397 70 1
 0 -11 3 1371 67 1
 0 -11 3 1458 72 1
 -1 -11 -3 22979 1171 1
 -1 -11 -3 23007 1216 1
 -1 11 3 25697 1407 1
 1 -11 3 23951 1171 1
 1 -11 3 23798 1217 1
 -1 -11 3 22730 1216 1
 -1 11 -3 26023 1406 1
 -1 -11 3 24311 1173 1
 1 -11 -3 23816 1216 1
 -2 -11 -3 1585 101 1
 -2 -11 -3 1836 102 1
 -2 11 3 1885 99 1
 2 -11 3 1606 101 1
 -2 -11 3 1834 101 1
 -3 11 3 6799 331 1
 -3 11 3 6698 287 1
 -3 11 -3 6638 288 1
 -3 -11 3 6953 338 1
 -4 11 3 876 61 1
 -4 11 3 856 48 1
 -4 11 -3 885 48 1
 -1 12 3 46 18 1
 -2 12 3 233 30 1
 -2 -12 3 270 29 1
 -2 12 -3 251 32 1
 -3 12 3 84 21 1
 -3 12 3 82 13 1
 -3 12 -3 99 15 1
 -4 12 3 124 17 1
 -4 12 3 178 26 1
 -4 12 -3 143 17 1
 0 13 3 1939 94 1
 0 -13 3 1878 94 1
 -1 13 3 10186 495 1
 -1 -13 3 10222 505 1
 -2 13 3 2182 111 1
 -2 13 -3 2008 112 1
 -2 -13 3 2041 113 1
 -3 13 3 3673 182 1
 -1 14 3 33 15 1
 -1 -14 3 25 13 1
 -2 14 3 50 16 1
 -2 14 -3 49 17 1
 0 15 3 877 49 1
 -1 15 3 9818 457 1
 -1 15 -3 9771 458 1
 1 15 3 9437 557 1
 -1 0 -4 32826 1492 1
 -2 0 -4 935 51 1
 -2 0 4 1018 54 1
 -3 0 4 29159 1581 1
 -4 0 -4 1096 83 1
 -4 0 4 1251 86 1
 -5 0 4 13848 766 1
 -5 0 -4 12835 763 1
 -6 0 4 26 28 1
 -1 -1 -4 265 34 1
 -1 -1 -4 303 37 1
 1 1 -4 301 34 1
 1 -1 -4 295 35 1
 -1 1 -4 266 34 1
 -1 -1 4 309 43 1
 -2 -1 -4 429 33 1
 -2 1 4 402 32 1
 -2 -1 4 401 34 1
 2 -1 -4 410 31 1
 -3 1 4 3998 233 1
 -3 -1 4 4172 232 1
 -3 -1 4 3905 233 1
 -4 1 4 30 9 1
 -4 -1 -4 30 22 1
 -4 1 4 61 21 1
 -4 -1 4 36 21 1
 -4 1 -4 7 19 1
 -5 -1 -4 2300 148 1
 -5 1 4 2265 149 1
 -5 -1 4 2296 149 1
 -6 1 4 14 26 1
 -6 -1 4 17 28 1
 0 -2 4 17136 1197 1
 0 -2 -4 16659 967 1
 0 2 4 15635 1097 1
 -1 -2 -4 26277 1308 1
 -1 -2 -4 25208 1491 1
 -1 -2 -4 24717 1205 1
 1 -2 -4 28002 1365 1
 -1 -2 4 27743 1494 1
 -2 2 4 30 9 1
 -2 -2 -4 14 11 1
 -2 -2 -4 38 15 1
 -2 -2 4 32 9 1
 -2 -2 4 70 13 1
 -2 -2 4 54 20 1
 -2 2 -4 41 10 1
 -3 2 4 21587 1254 1
 -3 -2 4 23837 1253 1
 -3 -2 4 23772 1253 1
 -4 2 4 778 50 1
 -4 -2 -4 696 60 1
 -4 2 4 696 59 1
 -4 -2 4 721 60 1
 -5 2 4 10741 630 1
 -5 -2 -4 11097 631 1
 -5 -2 4 11133 632 1
 -6 2 4 147 31 1
 -6 -2 4 115 33 1
 -1 -3 4 112 18 1
 -1 -3 4 92 12 1
 1 -3 -4 92 11 1
 1 -3 -4 75 9 1
 -2 -3 -4 958 58 1
 -2 -3 -4 857 56 1
 -2 -3 -4 1013 71 1
 2 -3 -4 861 60 1
 -2 -3 4 851 58 1
 -2 -3 4 845 73 1
 -3 3 -4 1207 77 1
 -3 -3 4 1116 75 1
 -3 -3 4 1220 74 1
 -4 3 4 37 14 1
 -4 -3 -4 57 28 1
 -4 3 4 31 12 1
 -4 3 4 64 23 1
 -4 -3 4 64 25 1
 -5 3 4 2235 145 1
 -5 -3 -4 2423 148 1
 -5 -3 4 2335 148 1
 -6 -3 4 244 41 1
 0 -4 4 1067 104 1
 0 -4 -4 980 84 1
 -1 -4 -4 53699 2686 1
 -1 -4 -4 45481 3066 1
 1 -4 -4 55743 2804 1
 -1 -4 4 53011 2687 1
 -2 -4 -4 523 39 1
 -2 -4 -4 594 54 1
 -2 -4 -4 546 39 1
 -2 -4 4 523 39 1
 -2 -4 4 471 52 1
 -3 -4 4 19189 980 1
 -3 -4 4 17151 982 1
 -4 4 4 445 31 1
 -4 4 4 413 44 1
 -4 -4 -4 450 47 1
 -4 -4 4 419 45 1
 -5 -4 4 13132 752 1
 -6 -4 4 90 34 1
 -1 -5 -4 635 52 1
 -1 -5 -4 750 41 1
 1 -5 4 794 46 1
 -1 -5 -4 762 39 1
 1 -5 -4 659 37 1
 -1 -5 4 713 51 1
 -2 -5 -4 182 19 1
 -2 -5 -4 171 19 1
 -2 -5 -4 262 36 1
 -2 -5 4 234 31 1
 -2 -5 4 243 19 1
 -3 -5 4 1055 70 1
 -3 -5 4 1075 65 1
 -4 5 4 56 23 1
 -4 5 4 46 12 1
 -4 -5 4 40 24 1
 -5 5 4 928 50 1
 -5 -5 4 985 74 1
 -6 -5 4 370 43 1
 0 -6 4 3201 253 1
 0 -6 -4 2978 203 1
 0 -6 -4 2801 254 1
 1 -6 4 24582 1444 1
 -1 -6 -4 25182 1167 1
 -1 -6 4 23258 1447 1
 1 -6 -4 24222 1166 1
 -2 -6 -4 91 33 1
 -2 -6 -4 35 14 1
 -2 -6 -4 27 11 1
 -2 -6 4 26 11 1
 -3 6 4 15198 664 1
 -3 6 4 15460 755 1
 -3 6 4 16843 845 1
 -3 -6 4 16127 862 1
 -3 -6 4 16104 858 1
 -4 6 4 342 29 1
 -4 6 4 407 44 1
 -4 -6 4 309 42 1
 -5 6 4 8424 365 1
 -5 -6 4 8792 503 1
 -5 6 -4 8735 367 1
 -1 -7 -4 124 35 1
 1 -7 4 112 21 1
 -1 -7 -4 129 19 1
 -1 -7 4 121 25 1
 1 -7 -4 108 17 1
 -2 -7 -4 349 28 1
 -2 -7 -4 352 27 1
 -2 -7 4 318 28 1
 -3 7 4 2605 144 1
 -3 7 4 2817 152 1
 -3 7 4 2592 123 1
 -3 -7 4 2765 155 1
 -3 -7 4 2924 147 1
 -4 7 4 0 9 1
 -4 7 4 11 12 1
 -4 7 4 45 24 1
 -5 7 4 1710 83 1
 -5 7 -4 1782 85 1
 0 -8 -4 258 31 1
 0 -8 -4 190 28 1
 -1 -8 -4 16850 847 1
 -1 -8 -4 17682 935 1
 -1 -8 -4 19918 882 1
 -1 -8 4 17289 936 1
 1 -8 -4 19593 880 1
 -1 -8 4 18285 850 1
 -2 8 4 281 23 1
 -2 -8 -4 261 25 1
 -2 8 4 263 28 1
 -2 -8 4 285 27 1
 -3 8 4 15666 764 1
 -3 8 4 16382 672 1
 -3 -8 4 15769 868 1
 -3 8 -4 15926 853 1
 -3 -8 4 16355 780 1
 -4 8 4 765 44 1
 -4 8 4 690 58 1
 -5 8 4 8219 348 1
 -5 8 -4 8299 349 1
 -1 -9 -4 49 13 1
 -1 -9 -4 69 18 1
 -1 -9 -4 51 14 1
 -1 -9 4 53 15 1
 -1 -9 4 61 19 1
 1 -9 -4 61 17 1
 -1 -9 4 61 18 1
 -2 -9 -4 362 32 1
 -2 -9 -4 348 29 1
 -2 9 4 351 34 1
 -2 9 4 361 28 1
 -2 -9 4 376 33 1
 -2 -9 4 380 33 1
 -3 9 4 1402 87 1
 -3 9 4 1474 72 1
 -3 -9 4 1358 87 1
 -3 -9 4 1572 88 1
 -4 9 4 9 12 1
 -4 9 4 19 23 1
 -5 9 4 1163 59 1
 -5 9 -4 1227 60 1
 0 -10 -4 2441 150 1
 0 -10 4 2403 151 1
 0 -10 4 2405 145 1
 -1 -10 -4 14395 719 1
 1 -10 4 15889 750 1
 -1 -10 -4 15746 792 1
 -1 -10 -4 15503 749 1
 -1 10 -4 15307 863 1
 1 -10 -4 15449 748 1
 -1 -10 4 15675 723 1
 -1 -10 4 15389 749 1
 2 -10 4 95 21 1
 -2 -10 -4 87 20 1
 -2 -10 -4 79 14 1
 -2 10 4 112 22 1
 -2 10 4 77 14 1
 -2 -10 4 79 17 1
 -2 -10 4 99 21 1
 -3 10 4 12879 618 1
 -3 10 4 12904 542 1
 -3 -10 4 12946 689 1
 -3 -10 4 13088 631 1
 -4 10 4 626 40 1
 -4 10 4 619 52 1
 -4 10 -4 697 41 1
 -5 10 4 5978 258 1
 -5 10 -4 6314 259 1
 -1 11 4 214 32 1
 -1 -11 -4 250 29 1
 1 -11 4 291 29 1
 1 -11 4 251 29 1
 -1 11 4 292 30 1
 -1 11 -4 243 30 1
 -1 -11 4 252 28 1
 -1 -11 4 309 31 1
 1 -11 -4 253 28 1
 -2 11 4 960 61 1
 2 -11 4 898 61 1
 -2 -11 -4 810 60 1
 -2 -11 -4 968 59 1
 -2 -11 4 937 62 1
 -3 11 4 681 52 1
 -3 11 4 659 41 1
 -3 -11 4 754 53 1
 -4 11 4 45 12 1
 -4 11 4 50 21 1
 -4 11 -4 56 13 1
 0 -12 4 751 58 1
 -1 12 4 13219 602 1
 1 -12 4 12577 613 1
 -1 -12 4 13163 616 1
 -2 12 4 124 24 1
 -2 -12 4 149 26 1
 -3 12 4 8401 401 1
 -3 12 4 8284 351 1
 -3 12 -4 8391 351 1
 -4 12 4 104 21 1
 -4 12 4 68 12 1
 -4 12 -4 114 16 1
 -1 13 4 42 17 1
 -1 -13 4 15 14 1
 -2 13 4 147 22 1
 -2 -13 4 151 22 1
 -2 13 -4 119 23 1
 -3 13 4 535 39 1
 0 14 4 180 23 1
 0 -14 4 147 21 1
 -1 14 4 10318 474 1
 -1 -14 4 9837 484 1
 -2 14 4 28 14 1
 -2 14 -4 32 15 1
 1 0 -5 505 21 1
 -1 0 -5 629 24 1
 2 0 -5 1870 101 1
 -2 0 5 1752 100 1
 -2 0 -5 1832 94 1
 -3 0 5 3474 179 1
 -4 0 -5 94 26 1
 -4 0 5 63 24 1
 -5 0 5 2167 131 1
 -5 0 -5 2043 128 1
 -6 0 5 1133 82 1
 0 -1 -5 18822 1044 1
 0 1 5 15738 1183 1
 0 1 -5 17324 1044 1
 0 -1 5 19943 1291 1
 0 1 -5 17132 1290 1
 -1 -1 -5 20432 1129 1
 -1 1 -5 20175 1128 1
 1 -1 -5 22044 1277 1
 -2 1 5 3133 163 1
 -2 -1 -5 3439 153 1
 2 -1 -5 3262 168 1
 -2 -1 5 2860 164 1
 -3 1 5 24519 1319 1
 -3 -1 5 25774 1319 1
 -4 1 5 3475 170 1
 -4 -1 -5 3117 184 1
 -4 1 5 3185 185 1
 -4 -1 5 3304 186 1
 -5 1 5 12947 745 1
 -5 -1 5 13070 745 1
 -6 1 5 807 68 1
 -6 -1 5 788 68 1
 -1 -2 -5 1050 50 1
 1 -2 5 926 48 1
 -1 -2 -5 905 45 1
 -1 -2 -5 924 43 1
 -1 -2 5 1052 54 1
 1 -2 -5 1114 47 1
 1 -2 -5 1052 41 1
 -2 -2 -5 565 36 1
 2 -2 -5 559 35 1
 -2 -2 5 553 36 1
 -2 -2 5 551 37 1
 -3 -2 5 2965 162 1
 -3 -2 5 3330 162 1
 -4 2 5 788 47 1
 -4 -2 -5 742 57 1
 -4 2 5 739 51 1
 -4 2 5 779 57 1
 -4 -2 5 811 58 1
 -5 2 5 1253 89 1
 -5 -2 5 1326 91 1
 -6 2 5 447 46 1
 -6 -2 5 436 49 1
 0 -3 -5 622 59 1
 0 -3 5 620 72 1
 -1 -3 -5 18923 1047 1
 -1 -3 -5 19498 1136 1
 -1 -3 -5 20401 1296 1
 1 -3 5 19753 1294 1
 -1 -3 5 18903 1137 1
 1 -3 -5 20350 1186 1
 -1 -3 5 19555 1297 1
 1 -3 -5 20183 1046 1
 -2 -3 -5 4627 220 1
 -2 -3 -5 4171 205 1
 -2 -3 5 3901 221 1
 -2 -3 5 4475 220 1
 2 -3 -5 4127 228 1
 -2 -3 5 4166 256 1
 -3 -3 5 24037 1336 1
 -3 -3 5 26535 1335 1
 -4 3 5 165 17 1
 -4 3 5 262 34 1
 -4 -3 -5 245 33 1
 -4 3 5 219 29 1
 -4 -3 5 256 34 1
 -5 3 5 13315 771 1
 -5 -3 5 13567 773 1
 -6 3 5 1248 89 1
 -6 -3 5 1250 92 1
 -1 -4 -5 167 15 1
 -1 -4 -5 163 15 1
 -1 -4 -5 211 23 1
 1 -4 -5 143 15 1
 -1 -4 5 188 23 1
 1 -4 -5 155 13 1
 -2 -4 -5 491 35 1
 -2 -4 -5 559 36 1
 -2 -4 5 521 48 1
 -2 -4 5 572 36 1
 -3 -4 5 1180 70 1
 -3 -4 5 1287 67 1
 -4 4 5 248 24 1
 -4 4 5 234 35 1
 -4 4 5 218 35 1
 -4 -4 5 247 37 1
 -5 4 5 535 37 1
 -5 4 5 656 54 1
 -5 -4 5 651 58 1
 -6 -4 5 193 39 1
 0 -5 5 1793 164 1
 0 -5 -5 1867 133 1
 1 -5 5 22328 1444 1
 -1 -5 -5 22934 1168 1
 -1 -5 -5 21930 1449 1
 1 -5 -5 22292 1167 1
 -1 -5 5 23928 1449 1
 -2 -5 -5 16778 816 1
 -2 -5 -5 16047 754 1
 -2 -5 5 15240 816 1
 -2 -5 5 14515 937 1
 -3 5 5 20683 1059 1
 -3 -5 5 19570 1076 1
 -3 -5 5 20244 1079 1
 -4 5 5 239 34 1
 -4 5 5 179 20 1
 -4 5 5 208 22 1
 -4 -5 5 258 37 1
 -5 5 5 8242 361 1
 -5 -5 5 8885 497 1
 -6 -5 5 1101 82 1
 1 -6 5 162 18 1
 -1 -6 -5 191 29 1
 -1 -6 -5 160 16 1
 -1 -6 5 207 25 1
 1 -6 -5 197 15 1
 -2 -6 -5 697 45 1
 -2 -6 -5 712 46 1
 -2 -6 5 600 45 1
 -3 6 5 1143 71 1
 -3 6 5 1153 58 1
 -3 6 5 1297 69 1
 -3 -6 5 1203 70 1
 -3 -6 5 1273 76 1
 -4 6 5 798 58 1
 -4 6 5 726 46 1
 -4 6 5 789 42 1
 -4 -6 5 660 59 1
 -5 6 5 1030 55 1
 -5 -6 5 1134 80 1
 0 -7 5 6633 463 1
 0 -7 -5 6938 374 1
 0 -7 -5 5841 465 1
 -1 -7 -5 18003 873 1
 -1 -7 -5 16367 1085 1
 1 -7 5 16749 1078 1
 -1 -7 5 16883 1083 1
 1 -7 -5 17142 871 1
 -2 7 5 2242 122 1
 -2 -7 -5 2679 137 1
 -2 -7 -5 2570 130 1
 -2 -7 5 2469 126 1
 -3 7 5 16889 779 1
 -3 7 5 16767 869 1
 -3 7 5 16861 685 1
 -3 -7 5 16623 794 1
 -3 -7 5 16281 889 1
 -3 -7 5 16093 884 1
 -4 7 5 1930 112 1
 -4 7 5 2078 92 1
 -5 7 5 8195 351 1
 -5 7 -5 8556 353 1
 -1 -8 -5 458 31 1
 -1 -8 -5 406 28 1
 1 -8 -5 449 29 1
 -1 -8 5 435 32 1
 -2 8 5 445 36 1
 -2 -8 -5 505 37 1
 -2 8 5 400 30 1
 -2 -8 5 420 35 1
 -2 -8 5 449 37 1
 -3 8 5 1738 101 1
 -3 8 5 1899 86 1
 -3 -8 5 1961 104 1
 -3 -8 5 1781 105 1
 -4 8 5 72 14 1
 -4 8 5 89 26 1
 -5 8 5 1034 52 1
 -5 8 -5 1073 53 1
 0 -9 -5 4675 264 1
 -1 -9 -5 9114 510 1
 -1 9 5 8919 456 1
 -1 -9 -5 9632 485 1
 -1 -9 5 9095 511 1
 -1 -9 5 9066 483 1
 -1 -9 5 9424 468 1
 -1 9 -5 9257 556 1
 1 -9 -5 9015 482 1
 -2 -9 -5 1686 98 1
 -2 -9 -5 1690 96 1
 -2 9 5 1630 80 1
 -2 9 5 1637 94 1
 -2 -9 5 1798 97 1
 -2 -9 5 1821 100 1
 -3 9 5 14822 591 1
 -3 9 5 14553 673 1
 -3 -9 5 14096 751 1
 -3 -9 5 13108 762 1
 -3 -9 5 14482 688 1
 -4 9 5 1296 80 1
 -4 9 5 1405 65 1
 -5 9 5 7855 339 1
 -5 9 -5 8386 341 1
 -1 -10 -5 746 52 1
 -1 10 5 824 50 1
 -1 -10 -5 781 49 1
 -1 -10 5 919 54 1
 -1 10 -5 783 55 1
 -1 -10 5 774 52 1
 1 -10 -5 799 51 1
 -2 10 5 65 19 1
 -2 10 5 62 13 1
 -2 -10 -5 74 19 1
 -2 -10 -5 57 13 1
 -2 -10 5 79 19 1
 -2 -10 5 69 16 1
 -3 10 5 2527 110 1
 -3 10 5 2365 129 1
 -3 -10 5 2547 132 1
 -4 10 5 59 22 1
 -4 10 5 23 11 1
 0 -11 5 1041 78 1
 0 -11 5 1161 77 1
 0 -11 -5 964 76 1
 -1 11 5 7894 452 1
 1 -11 5 7323 395 1
 -1 -11 -5 7120 394 1
 -1 11 5 7697 372 1
 -1 -11 5 7934 383 1
 -1 -11 5 7092 394 1
 1 -11 -5 6930 393 1
 -2 11 5 527 42 1
 -2 -11 5 584 44 1
 -3 11 5 12627 527 1
 -3 11 5 12788 600 1
 -3 -11 5 12309 613 1
 -4 11 5 501 39 1
 -4 11 5 492 29 1
 -4 11 -5 547 31 1
 1 -12 5 165 24 1
 -1 12 5 191 26 1
 -1 -12 5 173 25 1
 -2 12 5 18 17 1
 -2 -12 5 19 16 1
 -3 12 5 623 45 1
 -3 12 5 637 36 1
 -3 12 -5 726 38 1
 -4 12 5 72 17 1
 0 13 -5 1976 131 1
 0 13 5 1886 110 1
 0 -13 5 2038 114 1
 -1 13 5 8909 428 1
 1 -13 5 8429 435 1
 -1 -13 5 9043 439 1
 -2 13 5 5599 259 1
 -2 -13 5 5804 267 1
 -2 13 -5 4834 259 1
 -3 13 5 6897 328 1
 -1 14 5 117 19 1
 -1 -14 5 81 17 1
 -2 14 5 127 18 1
 -2 14 -5 137 20 1
 0 0 6 36379 2024 1
 0 0 -6 43951 1787 1
 -1 0 -6 9428 411 1
 -2 0 -6 12552 660 1
 2 0 -6 13020 744 1
 -3 0 6 9391 527 1
 -4 0 6 5123 308 1
 -4 0 6 5423 331 1
 -4 0 6 5871 307 1
 -4 0 -6 4910 327 1
 -5 0 6 5507 328 1
 -6 0 6 3751 220 1
 -1 -1 -6 1874 127 1
 1 -1 -6 1989 140 1
 -1 1 -6 1773 127 1
 1 -1 -6 1896 125 1
 2 1 -6 1037 60 1
 -2 -1 -6 1096 58 1
 2 -1 -6 1042 60 1
 -2 -1 6 883 61 1
 -3 1 6 1181 77 1
 -3 -1 6 1122 76 1
 -4 1 6 981 63 1
 -4 1 6 990 74 1
 -4 -1 -6 953 71 1
 -4 1 6 1072 62 1
 -4 -1 6 1020 74 1
 -5 1 6 1027 81 1
 -5 -1 6 1070 82 1
 -6 1 6 2999 183 1
 -6 -1 6 2902 183 1
 0 -2 -6 28728 1312 1
 0 -2 6 29852 1622 1
 -1 -2 -6 20145 918 1
 -1 -2 -6 19218 995 1
 1 -2 -6 21139 1038 1
 -1 -2 6 20414 1136 1
 1 -2 -6 20587 916 1
 -2 -2 -6 21022 1003 1
 -2 -2 6 18510 1087 1
 -2 -2 6 19360 1087 1
 2 -2 -6 19889 1132 1
 -3 -2 6 8562 471 1
 -3 -2 6 8272 472 1
 -4 2 6 2815 182 1
 -4 2 6 2877 168 1
 -4 2 6 2751 153 1
 -4 -2 6 2924 183 1
 -5 2 6 6309 372 1
 -5 -2 6 6399 373 1
 -6 2 6 3416 200 1
 -6 -2 6 3377 202 1
 -1 -3 -6 36 14 1
 -1 -3 -6 40 14 1
 -1 -3 -6 51 14 1
 1 -3 6 35 11 1
 -1 -3 6 47 19 1
 1 -3 -6 34 14 1
 1 -3 -6 41 12 1
 -2 -3 -6 530 36 1
 -2 -3 -6 424 34 1
 -2 -3 6 521 36 1
 -2 -3 6 492 45 1
 -2 -3 6 442 36 1
 -3 -3 6 342 35 1
 -3 -3 6 463 33 1
 -4 3 6 225 24 1
 -4 3 6 254 37 1
 -4 3 6 269 34 1
 -4 -3 6 242 38 1
 -5 3 6 1797 118 1
 -5 -3 6 1811 120 1
 -6 3 6 1429 97 1
 -6 -3 6 1454 100 1
 0 -4 -6 19296 820 1
 0 -4 6 17646 1012 1
 -1 -4 -6 34864 1671 1
 -1 -4 -6 34632 1814 1
 -1 -4 -6 39067 2069 1
 1 -4 6 34475 2065 1
 1 -4 -6 36144 1670 1
 -1 -4 6 34724 2069 1
 -2 -4 -6 10835 548 1
 -2 -4 -6 10987 592 1
 -2 -4 6 9910 679 1
 -2 -4 6 10606 592 1
 -3 -4 6 10641 593 1
 -3 -4 6 10991 591 1
 -4 4 6 1280 80 1
 -4 4 6 1279 64 1
 -4 4 6 1238 89 1
 -4 -4 6 1222 90 1
 -5 4 6 1502 97 1
 -5 -4 6 1371 98 1
 -6 -4 6 2291 141 1
 -1 -5 -6 265 27 1
 -1 -5 -6 302 35 1
 1 -5 6 239 29 1
 1 -5 -6 281 25 1
 -1 -5 6 246 35 1
 -2 -5 -6 56 13 1
 -2 -5 -6 60 15 1
 -2 -5 6 59 13 1
 -2 -5 6 46 22 1
 -3 5 6 67 12 1
 -3 5 6 57 11 1
 -3 5 6 66 19 1
 -3 -5 6 76 18 1
 -3 -5 6 53 12 1
 -4 5 6 1260 80 1
 -4 5 6 1216 74 1
 -4 5 6 1279 64 1
 -4 -5 6 1253 90 1
 -5 5 6 1061 56 1
 -5 -5 6 1126 82 1
 -6 -5 6 1364 93 1
 0 -6 -6 22515 1349 1
 0 -6 -6 25782 1090 1
 0 -6 6 23367 1347 1
 -1 -6 -6 13713 641 1
 1 -6 -6 13218 639 1
 -1 -6 6 13407 795 1
 -2 6 6 16149 938 1
 -2 -6 -6 18336 957 1
 -2 -6 -6 17680 884 1
 -3 6 6 7808 335 1
 -3 6 6 8235 422 1
 -3 6 6 7643 383 1
 -3 -6 6 8002 435 1
 -3 -6 6 7615 431 1
 -4 6 6 3766 163 1
 -4 6 6 3520 200 1
 -4 6 6 3570 191 1
 -5 6 6 3754 162 1
 -5 -6 6 3621 223 1
 -1 -7 -6 606 46 1
 1 -7 -6 636 44 1
 -1 -7 6 559 45 1
 -2 7 6 415 28 1
 -2 -7 -6 500 34 1
 -2 -7 -6 449 34 1
 -2 7 6 401 33 1
 -2 -7 6 439 35 1
 -3 7 6 546 37 1
 -3 7 6 526 35 1
 -3 7 6 524 44 1
 -3 -7 6 526 38 1
 -3 -7 6 517 43 1
 -4 7 6 497 49 1
 -4 7 6 546 37 1
 -5 7 6 529 35 1
 0 -8 -6 18913 896 1
 -1 -8 -6 8834 458 1
 -1 8 6 8641 411 1
 -1 -8 -6 9673 437 1
 -1 -8 6 9084 460 1
 1 -8 -6 8958 434 1
 -2 8 6 7716 392 1
 -2 -8 -6 8118 415 1
 -2 8 6 7861 344 1
 -2 -8 6 8486 403 1
 -2 -8 6 8172 437 1
 -3 8 6 6148 296 1
 -3 8 6 6357 258 1
 -3 -8 6 5804 302 1
 -3 -8 6 5443 328 1
 -4 8 6 3208 139 1
 -4 8 6 2837 163 1
 -5 8 6 3154 141 1
 -5 8 -6 3223 142 1
 -1 -9 -6 593 45 1
 -1 -9 -6 558 42 1
 -1 9 6 607 44 1
 1 -9 -6 576 43 1
 -1 -9 6 632 47 1
 -1 -9 6 580 43 1
 -1 9 -6 551 47 1
 -2 -9 -6 56 13 1
 -2 9 6 54 18 1
 -2 -9 -6 62 18 1
 -2 9 6 60 14 1
 -2 -9 6 56 15 1
 -2 -9 6 59 19 1
 -3 9 6 476 43 1
 -3 9 6 451 34 1
 -3 -9 6 403 36 1
 -3 -9 6 438 42 1
 -3 -9 6 442 37 1
 -4 9 6 482 48 1
 -4 9 6 543 37 1
 -5 9 6 880 47 1
 -5 9 -6 956 49 1
 0 -10 -6 10243 487 1
 0 10 6 10260 458 1
 -1 -10 -6 9299 489 1
 -1 10 6 9769 440 1
 -1 -10 -6 9265 466 1
 -1 10 6 10340 538 1
 -1 -10 6 9185 466 1
 -1 -10 6 10127 453 1
 1 -10 -6 9027 464 1
 -1 10 -6 9963 534 1
 -2 -10 -6 5454 313 1
 -2 10 6 6030 297 1
 -2 -10 -6 6426 327 1
 -2 10 6 5993 260 1
 -2 -10 6 6383 306 1
 -3 10 6 5150 211 1
 -3 10 6 5068 244 1
 -3 -10 6 4485 248 1
 -4 10 6 1106 73 1
 -4 10 6 1225 61 1
 -1 11 6 25 15 1
 1 -11 6 21 17 1
 -1 11 6 51 17 1
 -1 -11 -6 34 16 1
 1 -11 -6 33 16 1
 -1 -11 6 27 16 1
 -1 -11 6 28 16 1
 -2 11 6 125 23 1
 -2 -11 6 85 22 1
 -3 11 6 807 57 1
 -3 11 6 818 47 1
 -3 -11 6 805 59 1
 -4 11 6 66 19 1
 -4 11 6 49 12 1
 -4 11 -6 69 14 1
 0 -12 6 9466 433 1
 0 12 6 9053 421 1
 1 -12 6 8535 411 1
 -1 12 6 8745 402 1
 -1 -12 6 8594 413 1
 -2 12 6 7008 348 1
 -2 -12 6 7197 358 1
 -3 12 6 3950 179 1
 -3 12 6 4229 206 1
 -3 12 -6 4261 179 1
 1 -13 6 95 18 1
 -1 13 6 80 19 1
 -1 -13 6 93 20 1
 -2 13 6 26 15 1
 -2 -13 6 29 16 1
 -3 13 6 39 15 1
 0 14 6 7778 359 1
 0 -14 6 7602 368 1
 -1 14 6 4360 200 1
 1 14 -6 4111 241 1
 -1 -14 6 3922 205 1
 -2 14 6 3961 195 1
 1 0 -7 1404 55 1
 -1 0 -7 1384 57 1
 2 0 -7 599 43 1
 -2 0 -7 598 43 1
 -4 0 7 1483 83 1
 -4 0 7 1354 85 1
 -4 0 7 1419 97 1
 -5 0 7 1199 87 1
 -6 0 7 2757 173 1
 0 -1 -7 29614 1597 1
 0 1 -7 30295 1597 1
 -1 -1 -7 9258 520 1
 -1 1 -7 9276 520 1
 1 -1 -7 9178 518 1
 -2 -1 -7 25486 1206 1
 2 -1 -7 24820 1364 1
 -3 -1 -7 1450 78 1
 -3 -1 7 1584 82 1
 -3 -1 7 1555 83 1
 -4 1 7 13353 679 1
 -4 1 7 12275 596 1
 -4 1 7 12903 722 1
 -4 -1 7 13838 677 1
 -4 -1 7 12760 722 1
 -5 1 7 1429 101 1
 -5 -1 7 1410 101 1
 -6 1 7 6563 390 1
 -6 -1 7 6404 389 1
 -1 -2 -7 1938 88 1
 -1 -2 -7 1863 94 1
 -1 -2 7 2130 108 1
 1 -2 -7 2138 87 1
 -2 -2 -7 346 30 1
 -2 -2 7 337 31 1
 -3 -2 -7 26 14 1
 -3 -2 7 60 14 1
 -3 -2 7 23 11 1
 -4 2 7 1280 90 1
 -4 2 7 1269 75 1
 -4 -2 7 1390 91 1
 -5 2 7 1844 121 1
 -5 -2 7 1719 120 1
 -6 2 7 1444 99 1
 -6 -2 7 1409 100 1
 0 -3 -7 24773 1301 1
 0 -3 7 24043 1608 1
 -1 -3 -7 8138 459 1
 -1 -3 7 7655 567 1
 1 -3 -7 8456 458 1
 -2 -3 -7 18765 892 1
 -2 -3 7 18227 967 1
 -3 -3 -7 1467 81 1
 -3 -3 7 1510 85 1
 -3 -3 7 1456 83 1
 -4 3 7 13510 646 1
 -4 3 7 14240 781 1
 -4 3 7 13594 568 1
 -4 -3 7 13766 780 1
 -5 3 7 331 46 1
 -5 -3 7 319 46 1
 -6 3 7 4323 258 1
 -6 -3 7 4118 259 1
 -1 -4 -7 4984 263 1
 1 -4 -7 4825 261 1
 -1 -4 7 4395 324 1
 -2 -4 -7 2059 114 1
 -2 -4 -7 2072 121 1
 -2 -4 7 1896 141 1
 -3 4 7 102 30 1
 -3 4 7 94 21 1
 -3 4 7 51 11 1
 -3 -4 -7 48 19 1
 -3 4 7 49 12 1
 -3 -4 7 71 19 1
 -3 -4 7 53 14 1
 -4 4 7 2504 152 1
 -4 4 7 2424 109 1
 -4 4 7 2461 132 1
 -4 4 7 2454 129 1
 -4 -4 7 2468 152 1
 -5 4 7 0 18 1
 -5 4 7 22 30 1
 -5 4 7 10 13 1
 -5 -4 7 29 31 1
 -6 -4 7 1111 81 1
 0 -5 7 20335 1439 1
 0 -5 -7 23240 1165 1
 -1 -5 -7 16450 846 1
 1 -5 -7 16540 844 1
 -1 -5 7 15276 1046 1
 -2 -5 -7 15226 769 1
 -2 -5 -7 15019 712 1
 -2 -5 7 13766 881 1
 -3 5 7 1790 118 1
 -3 5 7 1856 100 1
 -3 5 7 1877 84 1
 -3 5 7 1910 102 1
 -3 -5 7 1811 106 1
 -3 -5 7 1905 109 1
 -4 5 7 12448 705 1
 -4 5 7 12557 651 1
 -4 5 7 12318 587 1
 -4 5 7 12652 515 1
 -4 -5 7 12007 704 1
 -5 5 7 315 35 1
 -5 5 7 285 27 1
 -5 -5 7 299 44 1
 -6 -5 7 3983 240 1
 -1 -6 -7 43 12 1
 1 -6 -7 37 10 1
 -1 -6 7 48 17 1
 -2 -6 -7 40 17 1
 -2 -6 -7 48 16 1
 -2 -6 7 35 17 1
 -3 6 7 45 13 1
 -3 6 7 45 19 1
 -3 -6 7 11 11 1
 -4 6 7 909 64 1
 -4 6 7 1018 51 1
 -5 6 7 726 41 1
 -5 6 7 773 51 1
 -5 -6 7 640 60 1
 0 -7 -7 24457 1187 1
 0 -7 -7 21476 1263 1
 -1 -7 -7 4441 231 1
 -1 -7 -7 3922 238 1
 -1 -7 7 4035 239 1
 1 -7 -7 4247 228 1
 -2 7 7 14280 678 1
 -2 -7 -7 15246 718 1
 -2 7 7 14404 598 1
 -2 -7 7 13881 759 1
 -2 -7 7 15365 695 1
 -3 7 7 1286 74 1
 -3 7 7 1345 61 1
 -3 -7 7 1099 72 1
 -4 7 7 9597 472 1
 -4 7 7 10275 413 1
 -1 -8 -7 444 32 1
 -1 -8 -7 377 28 1
 -1 8 7 378 30 1
 1 -8 -7 412 29 1
 -1 8 -7 351 32 1
 -1 -8 7 418 30 1
 -2 8 7 521 42 1
 -2 -8 -7 534 42 1
 -2 8 7 546 36 1
 -2 -8 -7 473 37 1
 -2 -8 7 532 44 1
 -2 -8 7 567 40 1
 -3 8 7 91 16 1
 -3 8 7 88 25 1
 -3 -8 7 82 17 1
 -3 -8 7 85 16 1
 -3 -8 7 78 23 1
 -4 8 7 1199 57 1
 -4 8 7 1076 69 1
 -5 8 7 761 40 1
 -5 8 7 761 49 1
 -5 8 -7 760 42 1
 0 9 7 9441 493 1
 0 -9 -7 10327 525 1
 -1 -9 -7 5388 301 1
 -1 9 7 5494 283 1
 -1 -9 -7 5411 312 1
 -1 9 -7 5542 341 1
 1 -9 -7 5209 298 1
 -1 -9 7 5487 292 1
 -2 -9 -7 10761 598 1
 -2 9 7 11613 566 1
 -2 -9 -7 12353 631 1
 -2 9 7 12033 499 1
 -2 -9 7 12931 632 1
 -2 -9 7 12210 581 1
 -3 9 7 907 49 1
 -3 9 7 984 61 1
 -3 -9 7 712 59 1
 -4 9 7 8268 334 1
 -4 9 7 7690 382 1
 -5 9 -7 761 40 1
 -1 -10 -7 273 29 1
 -1 10 7 308 30 1
 -1 10 7 294 36 1
 -1 -10 7 298 30 1
 -1 -10 7 343 35 1
 1 -10 -7 293 28 1
 -2 -10 -7 657 51 1
 -2 10 7 709 43 1
 -2 10 7 750 52 1
 -2 -10 -7 799 49 1
 -2 -10 7 778 55 1
 -3 10 7 29 20 1
 -3 10 7 12 13 1
 -3 -10 7 3 18 1
 -4 10 7 799 53 1
 -4 10 7 902 44 1
 0 11 7 9955 494 1
 0 -11 7 9480 527 1
 0 -11 -7 9157 525 1
 0 -11 7 10609 510 1
 -1 11 7 1986 127 1
 -1 -11 -7 1736 116 1
 -1 11 7 2074 110 1
 1 -11 -7 1710 114 1
 -1 -11 7 1963 116 1
 -1 -11 7 1598 115 1
 -2 11 7 10804 510 1
 -2 -11 7 10722 524 1
 -3 11 7 756 50 1
 -3 11 7 672 40 1
 -3 -11 7 577 48 1
 -4 11 7 6153 260 1
 -4 11 7 6057 296 1
 -4 11 -7 6506 260 1
 -1 12 7 177 26 1
 1 -12 7 204 27 1
 -1 -12 7 182 28 1
 -2 12 7 341 33 1
 -2 -12 7 366 35 1
 -3 12 7 5 11 1
 -3 12 7 16 16 1
 -3 12 -7 17 11 1
 0 13 7 7109 470 1
 0 13 7 8260 386 1
 0 -13 7 8280 398 1
 1 -13 7 5120 267 1
 -1 13 7 5637 263 1
 -1 -13 7 5020 269 1
 -2 13 7 5944 282 1
 -2 -13 7 5941 291 1
 -3 13 7 843 48 1
 -1 14 7 270 25 1
 -1 -14 7 241 25 1
 0 0 -8 27011 1251 1
 -2 0 -8 26345 1348 1
 -4 0 8 23580 1400 1
 -4 0 8 24344 1323 1
 -5 0 8 287 46 1
 -6 0 8 6661 383 1
 -1 -1 -8 1926 130 1
 1 -1 -8 1972 127 1
 -1 1 -8 1996 130 1
 -2 -1 -8 1818 92 1
 -3 -1 -8 20 17 1
 -3 -1 8 13 14 1
 -4 1 8 2544 159 1
 -4 1 8 2518 131 1
 -4 -1 8 2620 142 1
 -4 -1 8 2515 159 1
 -4 -1 8 2174 142 1
 -5 1 8 377 50 1
 -5 -1 8 361 49 1
 -6 1 8 741 65 1
 -6 -1 8 750 65 1
 0 -2 -8 28765 1344 1
 -1 -2 -8 555 54 1
 1 -2 -8 554 52 1
 -2 -2 -8 18579 953 1
 -3 -2 -8 41 18 1
 -3 -2 8 47 16 1
 -4 2 8 17709 1014 1
 -4 2 8 16639 836 1
 -4 -2 8 17598 1013 1
 -4 -2 8 17780 953 1
 -5 2 8 331 49 1
 -5 -2 8 327 46 1
 -6 2 8 4408 253 1
 -6 -2 8 4233 253 1
 -1 -3 -8 1082 51 1
 -1 -3 8 991 60 1
 1 -3 -8 1070 49 1
 -2 -3 -8 846 48 1
 -3 3 8 18 9 1
 -3 -3 -8 13 14 1
 -3 3 8 16 14 1
 -3 3 8 53 28 1
 -3 -3 8 6 12 1
 -4 3 8 1784 120 1
 -4 3 8 1616 83 1
 -4 3 8 1679 98 1
 -4 3 8 1687 98 1
 -4 -3 8 1761 118 1
 -5 3 8 548 58 1
 -5 -3 8 530 57 1
 -6 3 8 1235 87 1
 -6 -3 8 1232 88 1
 0 -4 -8 22497 1043 1
 -1 -4 -8 1141 83 1
 1 -4 -8 1181 81 1
 -1 -4 8 987 100 1
 -2 -4 -8 20125 988 1
 -2 -4 8 18719 1222 1
 -3 -4 -8 110 23 1
 -3 4 8 212 39 1
 -3 4 8 163 20 1
 -3 4 8 197 21 1
 -3 -4 8 126 20 1
 -4 4 8 17050 931 1
 -4 4 8 16086 769 1
 -4 4 8 15728 859 1
 -4 4 8 16033 678 1
 -4 -4 8 16020 929 1
 -5 4 8 53 15 1
 -5 4 8 153 40 1
 -5 -4 8 72 36 1
 -6 -4 8 5955 343 1
 -1 -5 -8 780 40 1
 -1 -5 8 664 47 1
 1 -5 -8 703 37 1
 -2 -5 -8 2040 105 1
 -2 -5 -8 2048 110 1
 -2 5 8 1902 103 1
 -3 5 8 6 10 1
 -3 5 8 8 11 1
 -3 5 8 17 17 1
 -3 -5 -8 6 16 1
 -3 5 8 0 29 1
 -3 -5 8 2 12 1
 -4 5 8 1233 80 1
 -4 5 8 1276 67 1
 -4 5 8 1374 97 1
 -4 5 8 1298 78 1
 -4 -5 8 1273 94 1
 -5 5 8 65 15 1
 -5 5 8 111 24 1
 -5 -5 8 157 37 1
 0 -6 -8 18621 880 1
 -1 -6 8 967 65 1
 1 -6 -8 994 51 1
 -2 -6 -8 17025 827 1
 -2 6 8 16628 689 1
 -2 6 8 16493 780 1
 -2 -6 8 15371 875 1
 -2 -6 8 15530 798 1
 -3 6 8 242 25 1
 -3 6 8 318 26 1
 -3 -6 -8 194 29 1
 -3 -6 8 248 26 1
 -4 6 8 15235 737 1
 -4 6 8 15430 648 1
 -5 6 8 43 13 1
 -5 6 8 71 21 1
 -1 -7 -8 10 14 1
 -1 -7 -8 4 9 1
 -1 7 8 5 13 1
 -1 -7 8 5 10 1
 1 -7 -8 7 12 1
 -2 7 8 1398 76 1
 -2 -7 -8 1420 80 1
 -2 7 8 1405 65 1
 -2 -7 8 1349 77 1
 -2 -7 8 1317 80 1
 -3 7 8 99 26 1
 -3 7 8 80 15 1
 -3 -7 8 91 19 1
 -4 7 8 1917 115 1
 -4 7 8 2048 97 1
 -5 7 8 111 17 1
 -5 7 8 124 23 1
 0 -8 -8 13205 642 1
 -1 -8 -8 172 27 1
 -1 8 8 183 26 1
 -1 -8 -8 146 23 1
 1 -8 -8 177 25 1
 -1 -8 8 146 24 1
 -2 -8 -8 13498 721 1
 -2 8 8 14198 682 1
 -2 8 8 14410 601 1
 -2 -8 -8 14279 761 1
 -2 -8 8 13464 698 1
 -2 -8 8 14891 763 1
 -3 8 8 136 18 1
 -3 8 8 222 33 1
 -3 -8 8 59 23 1
 -4 8 8 14398 597 1
 -4 8 8 13853 679 1
 -5 8 8 188 25 1
 -1 -9 -8 1047 66 1
 -1 -9 -8 1004 69 1
 -1 9 8 1110 66 1
 1 -9 -8 1050 67 1
 -1 9 -8 1019 71 1
 -2 -9 -8 875 55 1
 -2 9 8 958 50 1
 -2 -9 -8 789 59 1
 -2 9 8 977 60 1
 -2 -9 8 869 62 1
 -3 9 8 35 20 1
 -3 9 8 30 13 1
 -3 -9 8 5 18 1
 -4 9 8 1179 61 1
 -4 9 8 1090 72 1
 0 -10 -8 13250 635 1
 -1 10 8 849 81 1
 -1 -10 -8 992 75 1
 -1 10 8 977 70 1
 -1 -10 8 1141 78 1
 1 -10 -8 1012 73 1
 -1 -10 8 1001 75 1
 -2 10 8 9930 413 1
 -2 -10 -8 10253 521 1
 -2 -10 -8 8430 496 1
 -2 10 8 10167 470 1
 -2 -10 8 9484 482 1
 -3 10 8 114 25 1
 -3 -10 8 19 19 1
 -4 10 8 9553 404 1
 -4 10 8 9537 459 1
 -1 11 8 57 18 1
 -1 -11 8 58 21 1
 -2 11 8 381 35 1
 -2 -11 8 363 37 1
 -3 11 8 6 12 1
 -3 11 8 17 18 1
 -3 -11 8 5 16 1
 -4 11 8 888 47 1
 -4 11 8 934 55 1
 -4 11 -8 982 48 1
 0 12 -8 8363 486 1
 0 -12 8 9019 413 1
 1 -12 8 55 20 1
 -1 -12 8 55 21 1
 -2 12 8 8092 376 1
 2 -12 8 7601 382 1
 -2 -12 8 7457 386 1
 -3 12 8 150 22 1
 -3 12 8 111 16 1
 1 -13 8 59 16 1
 -1 13 8 44 15 1
 -1 -13 8 35 16 1
 -2 13 8 1228 68 1
 -2 -13 8 1192 70 1
 0 -14 8 4971 244 1
 -1 14 8 346 25 1
 1 14 8 240 25 1
 -1 0 -9 481 26 1
 -2 0 -9 936 65 1
 -3 0 9 2062 98 1
 -3 0 9 1907 119 1
 -4 0 9 4189 244 1
 -4 0 9 3897 223 1
 -5 0 9 437 55 1
 -6 0 9 1447 102 1
 0 -1 -9 41113 2121 1
 0 1 -9 42412 2121 1
 -1 -1 -9 11131 511 1
 1 -1 -9 11290 509 1
 -1 1 -9 11530 512 1
 -2 -1 -9 26425 1259 1
 -3 1 9 1059 89 1
 -3 -1 -9 1275 76 1
 -3 1 9 1081 71 1
 -3 -1 9 1085 88 1
 -4 1 9 8200 440 1
 -4 -1 9 6957 408 1
 -4 -1 9 8105 410 1
 -4 -1 9 7976 439 1
 -5 1 9 58 39 1
 -5 -1 9 34 36 1
 -6 1 9 4079 252 1
 -6 -1 9 4128 252 1
 -1 -2 -9 224 30 1
 1 -2 -9 205 27 1
 -2 -2 -9 116 22 1
 -3 2 9 146 38 1
 -3 2 9 112 21 1
 -3 2 9 87 16 1
 -3 -2 -9 124 23 1
 -3 2 9 93 18 1
 -3 -2 9 80 20 1
 -3 -2 9 143 33 1
 -4 2 9 525 55 1
 -4 2 9 431 38 1
 -4 2 9 409 29 1
 -4 2 9 414 33 1
 -4 -2 9 470 51 1
 -4 -2 9 334 30 1
 -4 -2 9 376 33 1
 -5 2 9 1249 93 1
 -5 -2 9 1125 90 1
 -6 2 9 1353 101 1
 -6 -2 9 1618 102 1
 0 -3 -9 34837 1778 1
 -1 -3 -9 5000 219 1
 1 -3 -9 5030 217 1
 -2 -3 -9 15760 760 1
 -3 3 9 1817 98 1
 -3 3 9 1616 118 1
 -3 3 9 1611 94 1
 -3 -3 -9 1899 99 1
 -3 3 9 1644 82 1
 -3 -3 9 1487 111 1
 -3 -3 9 1536 103 1
 -4 3 9 7781 428 1
 -4 3 9 8508 473 1
 -4 3 9 8454 388 1
 -4 3 9 8087 341 1
 -4 -3 9 7979 469 1
 -5 3 9 1279 93 1
 -5 -3 9 1187 89 1
 -6 3 9 3741 244 1
 -6 -3 9 4329 245 1
 -1 -4 -9 295 34 1
 1 -4 -9 304 31 1
 -2 4 9 891 61 1
 -2 -4 -9 872 63 1
 -3 -4 -9 144 24 1
 -3 4 9 87 22 1
 -3 4 9 136 21 1
 -3 4 9 107 17 1
 -3 4 9 161 43 1
 -3 -4 9 102 20 1
 -4 4 9 1580 92 1
 -4 4 9 1770 115 1
 -4 4 9 1642 79 1
 -4 4 9 1660 91 1
 -4 -4 9 1620 110 1
 -5 4 9 440 52 1
 -5 4 9 328 30 1
 -5 -4 9 366 48 1
 0 -5 -9 30229 1544 1
 -1 -5 -9 5637 271 1
 1 -5 -9 5945 270 1
 -2 5 9 9184 425 1
 -2 5 9 9334 374 1
 -2 -5 -9 9466 451 1
 -2 5 9 9029 472 1
 -2 -5 9 8693 472 1
 -3 -5 -9 1351 79 1
 -3 5 9 1335 75 1
 -3 5 9 1301 64 1
 -3 5 9 1199 95 1
 -3 5 9 1211 76 1
 -3 -5 9 1197 80 1
 -4 5 9 8900 512 1
 -4 5 9 8772 371 1
 -4 5 9 9003 423 1
 -5 5 9 777 62 1
 -5 5 9 757 49 1
 -5 5 9 663 42 1
 -5 -5 9 743 60 1
 -1 -6 -9 18 9 1
 -1 -6 -9 16 14 1
 1 -6 -9 35 12 1
 -1 -6 9 32 9 1
 -2 6 9 606 39 1
 -2 6 9 553 64 1
 -2 6 9 613 46 1
 -2 -6 -9 561 47 1
 -2 -6 9 452 46 1
 -2 -6 9 541 42 1
 -3 6 9 98 25 1
 -3 6 9 70 15 1
 -3 -6 -9 84 23 1
 -3 6 9 112 40 1
 -3 -6 9 67 14 1
 -4 6 9 917 59 1
 -4 6 9 881 48 1
 -5 6 9 533 37 1
 -5 6 9 612 43 1
 0 -7 -9 24645 1239 1
 -1 -7 -9 3574 173 1
 -1 7 9 3096 158 1
 -1 7 9 3100 140 1
 -1 -7 -9 3643 170 1
 -1 7 -9 3304 187 1
 -1 -7 9 3478 172 1
 1 -7 -9 3544 168 1
 -2 7 9 19545 789 1
 -2 -7 -9 19135 947 1
 -2 7 9 19954 894 1
 -2 -7 -9 20026 1002 1
 -2 -7 9 17508 914 1
 -2 -7 9 19854 1003 1
 -3 -7 -9 245 32 1
 -3 7 9 368 39 1
 -3 7 9 387 30 1
 -3 -7 9 329 29 1
 -4 7 9 6387 271 1
 -4 7 9 6542 310 1
 -5 7 9 78 19 1
 -5 7 9 64 15 1
 -1 -8 -9 160 22 1
 -1 -8 -9 134 23 1
 -1 8 9 199 24 1
 1 -8 -9 161 20 1
 -1 8 -9 172 20 1
 -2 8 9 413 39 1
 -2 -8 -9 375 38 1
 -2 -8 -9 410 33 1
 -2 8 9 411 33 1
 -2 -8 9 345 41 1
 -2 -8 9 453 34 1
 -3 -8 -9 368 29 1
 -3 8 9 451 40 1
 -3 8 9 418 31 1
 -3 -8 9 439 32 1
 -4 8 9 1803 82 1
 -4 8 9 1777 96 1
 -5 8 9 278 24 1
 -5 8 9 272 26 1
 0 -9 -9 14253 734 1
 -1 -9 -9 6337 296 1
 -1 9 9 5712 336 1
 -1 9 9 6309 278 1
 1 -9 -9 6436 294 1
 -2 -9 -9 8420 467 1
 -2 9 9 9879 442 1
 -2 -9 -9 9932 489 1
 -2 9 9 9921 389 1
 -2 -9 9 9020 454 1
 -3 -9 -9 1720 94 1
 -3 9 9 1643 80 1
 -3 9 9 1613 94 1
 -3 -9 9 1662 97 1
 -4 9 9 5155 218 1
 -4 9 9 5086 249 1
 -1 -10 -9 124 25 1
 -1 10 9 141 24 1
 -1 10 9 73 19 1
 1 -10 -9 113 23 1
 -1 -10 9 126 26 1
 -1 -10 9 131 28 1
 -2 10 9 35 19 1
 -2 10 9 31 15 1
 -2 -10 9 39 20 1
 -3 10 9 11 13 1
 -3 10 9 57 20 1
 -3 -10 9 34 18 1
 -4 10 9 419 33 1
 -4 10 9 405 29 1
 0 11 -9 13586 834 1
 0 -11 9 14276 702 1
 -1 11 9 2050 103 1
 -1 -11 9 2289 111 1
 -2 11 9 9901 461 1
 -2 -11 9 9737 474 1
 -3 11 9 700 42 1
 -3 11 9 711 48 1
 -3 -11 9 813 50 1
 -1 12 9 17 15 1
 1 -12 9 2 15 1
 -1 -12 9 24 17 1
 2 -12 9 271 29 1
 -2 12 9 299 30 1
 -2 -12 9 286 31 1
 -3 12 9 17 14 1
 0 -13 9 10522 515 1
 -1 13 9 2088 110 1
 1 -13 9 2202 114 1
 -1 -13 9 2426 117 1
 -2 13 9 4625 220 1
 -2 -13 9 4555 226 1
 0 0 -10 10734 518 1
 -1 0 -10 13319 704 1
 1 0 -10 12947 702 1
 -2 0 -10 23878 1239 1
 -3 0 10 6880 385 1
 -4 0 10 543 61 1
 -4 0 10 381 40 1
 -5 0 10 2408 158 1
 -6 0 10 2773 171 1
 -1 -1 -10 365 24 1
 1 -1 -10 354 21 1
 -1 1 -10 391 25 1
 -2 -1 -10 321 35 1
 -3 1 10 189 22 1
 -3 -1 -10 250 26 1
 -3 1 10 287 44 1
 -3 1 10 219 22 1
 -3 1 10 212 24 1
 -3 -1 10 268 41 1
 -4 1 10 367 54 1
 -4 1 10 312 29 1
 -4 -1 10 306 32 1
 -4 -1 10 378 52 1
 -5 1 10 799 76 1
 -5 -1 10 844 74 1
 -6 1 10 1371 102 1
 -6 -1 10 1595 102 1
 0 -2 -10 27850 1351 1
 -1 -2 -10 10904 590 1
 1 -2 -10 10508 587 1
 -2 -2 -10 12918 653 1
 -2 2 10 11917 692 1
 -3 2 10 10200 471 1
 -3 2 10 9164 422 1
 -3 2 10 9045 374 1
 -3 2 10 8345 515 1
 -3 -2 10 8704 511 1
 -4 2 10 3155 195 1
 -4 2 10 3793 182 1
 -4 2 10 3467 226 1
 -4 2 10 3446 161 1
 -4 -2 10 3430 222 1
 -5 2 10 5154 323 1
 -5 -2 10 5429 321 1
 -6 2 10 2137 152 1
 -6 -2 10 2818 154 1
 -1 -3 -10 246 22 1
 1 -3 -10 259 20 1
 -2 3 10 523 33 1
 -2 -3 -10 536 34 1
 -2 -3 10 492 32 1
 -3 3 10 430 36 1
 -3 3 10 443 33 1
 -3 -3 -10 512 37 1
 -3 3 10 439 33 1
 -3 3 10 382 55 1
 -3 -3 10 439 47 1
 -3 3 -10 440 29 1
 -4 3 10 937 84 1
 -4 3 10 867 57 1
 -4 3 10 993 55 1
 -4 3 10 1056 61 1
 -4 -3 10 971 78 1
 -4 -3 10 728 59 1
 -5 3 10 862 78 1
 -5 -3 10 852 73 1
 0 -4 -10 20589 996 1
 -1 -4 -10 7175 397 1
 1 -4 -10 6995 394 1
 -2 4 10 6824 337 1
 -2 4 10 5768 410 1
 -2 -4 -10 7415 358 1
 -2 4 10 6886 374 1
 -2 -4 10 6754 373 1
 -3 4 10 8273 352 1
 -3 4 10 8569 443 1
 -3 -4 -10 8459 421 1
 -3 4 10 7921 399 1
 -4 4 10 5317 228 1
 -4 4 10 4830 316 1
 -4 4 10 5565 259 1
 -4 -4 10 4825 310 1
 -5 4 10 2932 188 1
 -5 4 10 3468 216 1
 -5 -4 10 3775 213 1
 -1 -5 -10 567 33 1
 -1 -5 -10 585 38 1
 -1 -5 10 555 32 1
 1 -5 -10 618 36 1
 -2 5 10 417 29 1
 -2 -5 -10 391 32 1
 -2 5 10 417 33 1
 -2 5 10 460 57 1
 -2 -5 10 402 28 1
 -3 5 10 699 48 1
 -3 5 10 724 43 1
 -3 5 10 671 50 1
 -3 5 10 773 72 1
 -3 -5 -10 705 50 1
 -3 -5 10 677 47 1
 -4 5 10 557 41 1
 -4 5 10 597 47 1
 -4 5 10 562 65 1
 -5 5 10 773 46 1
 -5 5 10 892 68 1
 0 -6 -10 19274 945 1
 -1 -6 -10 6192 303 1
 -1 6 10 4936 251 1
 -1 6 10 5207 346 1
 -1 -6 -10 6136 315 1
 -1 6 10 5033 282 1
 1 -6 -10 5990 301 1
 -1 6 -10 5638 339 1
 -1 -6 10 5555 313 1
 -2 -6 -10 5531 311 1
 -2 6 10 6020 286 1
 -2 6 10 5919 250 1
 -2 -6 -10 5246 301 1
 -2 6 10 5418 346 1
 -2 -6 10 5636 312 1
 -3 6 10 7928 369 1
 -3 6 10 7713 323 1
 -3 6 10 6742 445 1
 -3 -6 -10 7529 388 1
 -3 -6 10 7857 406 1
 -4 6 10 2872 135 1
 -4 6 10 2766 187 1
 -4 6 10 2999 155 1
 -5 6 10 3612 160 1
 -1 7 10 213 26 1
 -1 -7 -10 266 27 1
 -1 -7 -10 275 25 1
 -1 7 10 313 47 1
 -1 7 10 213 23 1
 -1 7 -10 256 21 1
 1 -7 -10 285 26 1
 -2 7 10 297 31 1
 -2 -7 -10 305 28 1
 -2 7 10 265 52 1
 -2 7 10 274 35 1
 -2 -7 -10 301 35 1
 -2 -7 10 288 29 1
 -2 -7 10 263 36 1
 -3 7 10 510 45 1
 -3 7 10 567 37 1
 -3 -7 -10 512 43 1
 -3 -7 10 599 38 1
 -4 7 10 478 37 1
 -4 7 10 464 43 1
 -5 7 10 490 31 1
 0 -8 -10 8344 420 1
 -1 8 10 6584 349 1
 -1 -8 -10 7047 373 1
 -1 -8 -10 7406 388 1
 -1 8 10 6384 425 1
 -1 8 10 6424 310 1
 1 -8 -10 7044 370 1
 -2 8 10 11075 467 1
 -2 -8 -10 11106 588 1
 -2 -8 -10 9687 560 1
 -2 8 10 11149 530 1
 -2 -8 10 10471 543 1
 -3 8 10 5838 285 1
 -3 8 10 5701 248 1
 -4 8 10 1139 61 1
 -4 8 10 1139 71 1
 -1 9 10 25 16 1
 -1 9 10 75 18 1
 -1 -9 -10 76 21 1
 1 -9 -10 64 19 1
 -2 9 10 29 15 1
 -2 -9 -10 23 19 1
 -2 9 10 31 19 1
 -2 -9 10 20 20 1
 -3 9 10 50 15 1
 -3 9 10 78 22 1
 -4 9 10 466 38 1
 -4 9 10 485 35 1
 0 -10 -10 8058 397 1
 -1 10 10 4772 276 1
 -1 -10 10 5595 289 1
 -2 10 10 9269 453 1
 -2 10 10 9033 400 1
 -2 -10 10 9000 465 1
 -3 10 10 4631 233 1
 -3 10 10 4655 205 1
 -4 10 10 1694 82 1
 -4 10 10 1780 92 1
 -1 11 10 52 18 1
 -1 -11 10 77 22 1
 -2 11 10 30 18 1
 -2 -11 10 50 19 1
 -3 11 10 245 27 1
 -3 11 10 218 24 1
 0 -12 10 9352 449 1
 0 12 10 9210 531 1
 -1 12 10 3343 189 1
 1 -12 10 3614 195 1
 -1 -12 10 3961 198 1
 2 -12 10 3249 183 1
 -2 12 10 3629 181 1
 -2 -12 10 3704 187 1
 -3 12 10 3527 173 1
 1 -13 10 211 23 1
 -1 -13 10 234 24 1
 -2 13 10 33 13 1
 1 0 -11 13 14 1
 -1 0 -11 7 16 1
 -2 0 11 238 25 1
 -2 0 -11 343 25 1
 -3 0 11 703 68 1
 -3 0 11 724 52 1
 -4 0 11 64 41 1
 -5 0 11 341 53 1
 -1 -1 -11 17803 828 1
 1 -1 -11 17534 826 1
 -2 -1 -11 4273 189 1
 -2 1 11 4183 198 1
 -2 1 -11 3614 193 1
 -2 -1 11 4225 198 1
 -3 1 11 12826 653 1
 -3 1 11 12165 581 1
 -3 1 11 10924 708 1
 -3 -1 11 11072 706 1
 -3 -1 11 12408 653 1
 -4 1 11 1862 101 1
 -4 1 11 2071 127 1
 -4 -1 11 1733 106 1
 -4 -1 11 1872 103 1
 -4 -1 11 2077 125 1
 -5 1 11 7797 479 1
 -5 -1 11 8463 478 1
 -1 -2 -11 954 71 1
 1 -2 -11 1013 69 1
 -2 -2 -11 727 53 1
 -2 2 11 598 53 1
 -2 2 11 645 69 1
 -2 2 -11 624 47 1
 -2 -2 11 624 52 1
 -3 2 11 1544 125 1
 -3 -2 -11 1906 103 1
 -3 2 11 1729 89 1
 -3 2 11 1743 97 1
 -3 2 11 1814 104 1
 -3 2 -11 1844 100 1
 -3 -2 11 1693 121 1
 -3 -2 11 1736 105 1
 -4 2 11 342 57 1
 -4 2 11 354 30 1
 -4 -2 11 441 52 1
 -4 -2 11 313 31 1
 -5 2 11 1115 95 1
 -5 -2 11 1298 92 1
 0 -3 -11 2983 162 1
 -1 -3 -11 15996 738 1
 1 -3 -11 15680 736 1
 -2 -3 -11 4287 209 1
 -2 3 11 4300 218 1
 -2 3 11 4357 177 1
 -2 3 11 4169 197 1
 -2 3 11 4318 245 1
 -2 -3 11 4242 217 1
 -3 3 11 15775 808 1
 -3 -3 -11 16422 763 1
 -3 3 11 15068 638 1
 -3 3 11 13365 877 1
 -3 3 11 15508 720 1
 -3 -3 11 15921 810 1
 -3 -3 11 13214 869 1
 -4 3 11 2217 128 1
 -4 3 11 2280 155 1
 -4 3 11 2536 109 1
 -4 3 11 2633 121 1
 -4 -3 11 2453 150 1
 -4 -3 11 2136 130 1
 -5 3 11 6516 424 1
 -5 -3 11 8060 422 1
 -1 -4 -11 156 23 1
 -1 -4 -11 215 29 1
 -1 -4 11 176 22 1
 1 -4 -11 210 27 1
 -2 -4 -11 254 28 1
 -2 4 11 293 55 1
 -2 4 11 319 33 1
 -2 4 11 309 35 1
 -2 -4 -11 287 34 1
 -2 -4 11 284 30 1
 -3 4 11 2503 129 1
 -3 4 11 2360 137 1
 -3 4 11 2418 114 1
 -3 -4 -11 2531 135 1
 -3 4 11 2013 161 1
 -3 -4 11 2565 138 1
 -4 4 11 200 28 1
 -4 4 11 136 22 1
 -4 4 11 194 53 1
 -4 -4 11 225 41 1
 -5 4 11 922 81 1
 -5 -4 11 1062 76 1
 0 -5 -11 2207 127 1
 -1 -5 -11 10922 538 1
 -1 -5 -11 11427 513 1
 -1 5 11 9345 427 1
 -1 5 11 10373 585 1
 1 -5 -11 10772 510 1
 -1 -5 11 10451 536 1
 -2 -5 -11 2642 148 1
 -2 -5 -11 2530 148 1
 -2 5 11 3235 178 1
 -2 5 11 3057 142 1
 -2 5 11 2981 125 1
 -2 -5 11 2662 149 1
 -3 5 11 13507 598 1
 -3 5 11 12998 528 1
 -3 -5 -11 12379 630 1
 -3 5 11 11216 726 1
 -3 -5 11 13096 667 1
 -4 5 11 3079 146 1
 -4 5 11 2910 129 1
 -4 5 11 2722 180 1
 -5 5 11 5960 347 1
 -1 6 11 1019 67 1
 -1 6 11 1036 63 1
 -1 -6 -11 1055 68 1
 -1 6 11 1190 89 1
 -1 -6 -11 1041 72 1
 1 -6 -11 1044 70 1
 -2 6 11 651 75 1
 -2 6 11 753 50 1
 -2 -6 -11 715 58 1
 -2 6 11 722 56 1
 -2 -6 -11 763 53 1
 -2 -6 11 778 53 1
 -3 6 11 1114 102 1
 -3 6 11 1314 70 1
 -3 6 11 1363 82 1
 -3 -6 -11 1244 81 1
 -3 -6 11 1426 80 1
 -4 6 11 113 39 1
 -4 6 11 128 20 1
 -4 6 11 139 24 1
 0 -7 -11 519 41 1
 -1 7 11 7204 396 1
 -1 -7 -11 7570 359 1
 -1 7 11 6385 288 1
 -1 -7 -11 7150 346 1
 -1 7 11 6532 324 1
 -1 7 11 6575 393 1
 1 -7 -11 7120 344 1
 -2 7 11 2079 130 1
 -2 7 11 2049 93 1
 -2 7 11 1933 104 1
 -3 -7 -11 9147 491 1
 -3 7 11 10620 412 1
 -3 7 11 8547 561 1
 -3 7 11 10668 468 1
 -4 7 11 1455 80 1
 -4 7 11 1491 72 1
 -1 8 11 213 29 1
 -1 -8 -11 186 29 1
 -1 8 11 166 25 1
 -1 8 11 224 32 1
 -1 8 11 248 43 1
 1 -8 -11 200 27 1
 -2 8 11 28 16 1
 -2 -8 -11 12 18 1
 -2 8 11 35 18 1
 -2 -8 11 22 19 1
 -3 8 11 598 43 1
 -3 8 11 641 49 1
 -4 8 11 10 16 1
 -4 8 11 27 14 1
 0 -9 -11 3025 169 1
 -1 9 11 12177 618 1
 -1 -9 -11 10485 540 1
 -1 9 11 11249 508 1
 -2 9 11 4575 185 1
 -2 9 11 4499 209 1
 -2 -9 11 4240 214 1
 -3 9 11 8046 389 1
 -3 9 11 8111 343 1
 -4 9 11 1637 78 1
 -4 9 11 1710 88 1
 -1 10 11 158 26 1
 -1 -10 11 196 31 1
 -2 10 11 112 23 1
 -2 10 11 77 19 1
 -2 -10 11 125 25 1
 -3 10 11 1144 68 1
 -3 10 11 1105 60 1
 -4 10 11 262 23 1
 0 -11 11 1059 71 1
 -1 11 11 6346 320 1
 -1 -11 11 7738 333 1
 -2 11 11 2053 100 1
 -2 -11 11 1965 102 1
 -3 11 11 7950 377 1
 1 12 -11 243 24 1
 1 -12 11 214 26 1
 -1 -12 11 227 26 1
 -2 12 11 217 25 1
 2 -12 11 193 23 1
 -2 -12 11 208 24 1
 0 -13 11 427 32 1
 -1 -13 11 4200 195 1
 1 13 11 3729 229 1
 0 0 -12 186 22 1
 -1 0 -12 31206 1892 1
 -1 0 -12 38768 1779 1
 -2 0 12 143 41 1
 -3 0 12 9549 493 1
 -3 0 12 9545 536 1
 -4 0 12 158 45 1
 -5 0 12 5086 303 1
 -1 -1 -12 176 22 1
 -1 -1 -12 136 11 1
 1 -1 -12 207 18 1
 -2 1 12 39 13 1
 -2 1 12 63 32 1
 -2 -1 -12 35 9 1
 -2 -1 -12 10 15 1
 -2 1 12 49 13 1
 -2 1 -12 33 8 1
 -2 -1 12 49 28 1
 -2 -1 12 43 11 1
 -3 1 12 59 17 1
 -3 1 12 123 43 1
 -3 -1 12 67 18 1
 -3 -1 12 141 39 1
 -3 1 -12 79 12 1
 -4 1 12 22 14 1
 -4 1 12 1 37 1
 -4 -1 12 1 15 1
 -4 -1 12 30 35 1
 -5 1 12 2044 140 1
 -5 -1 12 2081 137 1
 0 -2 -12 902 56 1
 -1 -2 -12 21518 1284 1
 -1 -2 -12 24480 1210 1
 1 -2 -12 24044 1207 1
 -2 -2 -12 54 17 1
 -2 -2 -12 29 18 1
 -3 2 12 8602 400 1
 -3 2 12 8996 494 1
 -3 2 12 8183 448 1
 -3 -2 -12 8678 424 1
 -3 -2 12 9108 449 1
 -3 -2 12 8578 487 1
 -3 2 -12 8595 444 1
 -4 2 12 675 74 1
 -4 -2 12 678 65 1
 -4 -2 12 489 47 1
 -5 2 12 6654 419 1
 -5 -2 12 7496 416 1
 -1 -3 -12 36 20 1
 -1 -3 -12 20 11 1
 -1 3 12 74 35 1
 1 -3 -12 46 18 1
 -2 -3 -12 621 39 1
 -2 3 12 610 37 1
 -2 3 12 675 40 1
 -2 3 12 698 60 1
 -2 -3 -12 526 34 1
 -2 -3 12 621 36 1
 -3 3 12 3435 171 1
 -3 -3 -12 3328 180 1
 -3 3 12 3288 154 1
 -3 3 12 3555 218 1
 -3 -3 12 3630 188 1
 -3 -3 12 3145 206 1
 -4 3 12 3 43 1
 -4 -3 12 11 32 1
 -5 3 12 1284 102 1
 -5 -3 12 1495 98 1
 0 -4 -12 1319 81 1
 -1 4 12 19568 1231 1
 -1 -4 -12 22217 1078 1
 -1 -4 -12 20889 1141 1
 -2 -4 12 158 23 1
 -3 4 12 13241 611 1
 -3 -4 -12 12217 646 1
 -3 4 12 12745 747 1
 -3 4 12 12804 543 1
 -3 -4 12 13743 685 1
 -4 4 12 466 41 1
 -4 4 12 466 66 1
 -5 4 12 5305 339 1
 -5 -4 12 5992 334 1
 -1 -5 -12 54 13 1
 -1 5 12 55 19 1
 -1 5 12 132 39 1
 -1 -5 -12 61 23 1
 1 -5 -12 75 21 1
 -2 5 12 570 39 1
 -2 5 12 646 40 1
 -2 -5 -12 481 38 1
 -2 -5 -12 419 32 1
 -2 5 12 631 61 1
 -2 -5 12 491 32 1
 -3 5 12 1817 127 1
 -3 -5 -12 1589 99 1
 -3 5 12 1790 87 1
 -3 5 12 1823 97 1
 -3 -5 12 1899 100 1
 -4 5 12 5 16 1
 -4 5 12 1 39 1
 -4 5 12 21 17 1
 -5 5 12 802 64 1
 0 -6 -12 1538 94 1
 -1 -6 -12 17041 879 1
 -1 6 12 16464 1002 1
 -1 6 12 17966 1014 1
 -1 -6 -12 17745 928 1
 -3 6 12 6730 290 1
 -3 -6 -12 5690 343 1
 -3 6 12 7238 329 1
 -3 6 12 6766 400 1
 -4 6 12 351 34 1
 -4 6 12 360 51 1
 -4 6 12 325 35 1
 -1 7 12 47 18 1
 -1 7 12 127 38 1
 -1 -7 -12 74 24 1
 -1 7 12 44 19 1
 1 -7 -12 62 21 1
 -2 7 12 313 48 1
 -2 -7 -12 164 21 1
 -2 7 12 253 31 1
 -2 7 12 204 24 1
 -2 -7 -12 195 29 1
 -3 7 12 514 39 1
 -3 7 12 553 43 1
 -3 7 12 546 58 1
 -4 7 12 1 15 1
 -4 7 12 3 16 1
 0 -8 -12 41 19 1
 -1 -8 -12 15369 835 1
 -1 8 12 17278 959 1
 -1 8 12 16010 786 1
 -1 8 12 15677 950 1
 -2 8 12 310 49 1
 -2 8 12 222 35 1
 -2 8 12 322 37 1
 -3 8 12 6535 287 1
 -3 8 12 6771 324 1
 -4 8 12 237 27 1
 -2 9 12 14 17 1
 -2 -9 12 18 17 1
 -3 9 12 84 18 1
 -3 9 12 68 20 1
 -4 9 12 30 14 1
 0 10 -12 155 21 1
 -1 -10 12 14920 754 1
 -2 10 12 217 32 1
 -3 10 12 6597 316 1
 -1 -11 12 27 16 1
 -2 11 12 279 27 1
 -2 -11 12 240 25 1
 -3 11 12 1201 65 1
 0 -12 12 295 29 1
 1 -12 12 9399 470 1
 -1 -12 12 9626 470 1
 -2 12 12 120 20 1
 -1 0 -13 500 46 1
 -2 0 -13 774 39 1
 -2 0 13 802 58 1
 -2 0 13 754 42 1
 -3 0 13 974 67 1
 -3 0 13 1140 86 1
 -3 0 -13 1021 62 1
 -4 0 13 882 81 1
 -5 0 13 3818 235 1
 0 -1 -13 300 29 1
 -1 -1 -13 21722 1132 1
 -1 1 13 20679 1220 1
 -1 -1 -13 24062 1069 1
 -2 -1 -13 2354 139 1
 -2 1 13 2048 161 1
 -2 -1 -13 2329 139 1
 -2 1 -13 2239 138 1
 -2 -1 13 2193 141 1
 -2 -1 13 2009 159 1
 -3 1 13 7727 461 1
 -3 -1 -13 8075 458 1
 -3 1 13 8778 506 1
 -3 -1 13 8109 461 1
 -3 -1 13 8471 503 1
 -3 1 -13 8518 458 1
 -4 1 13 3232 215 1
 -4 -1 13 3285 212 1
 -5 1 13 5627 339 1
 -5 -1 13 5669 337 1
 -1 2 13 36 15 1
 -1 -2 -13 26 8 1
 -1 -2 -13 7 16 1
 -1 2 13 68 29 1
 -2 -2 -13 206 18 1
 -2 -2 -13 218 22 1
 -2 2 13 207 21 1
 -2 2 13 341 45 1
 -2 -2 13 203 21 1
 -3 -2 -13 15 11 1
 -3 2 13 50 42 1
 -3 2 13 25 18 1
 -3 -2 -13 0 17 1
 -3 -2 13 21 14 1
 -3 -2 13 49 33 1
 -4 2 13 135 48 1
 -4 -2 13 131 39 1
 -5 2 13 1422 104 1
 -5 -2 13 1479 99 1
 0 -3 -13 1188 74 1
 -1 -3 -13 17900 922 1
 -1 -3 -13 18567 872 1
 -1 3 13 17015 996 1
 -1 3 13 19100 1007 1
 -2 -3 -13 2697 156 1
 -2 -3 -13 2684 157 1
 -2 3 13 2458 145 1
 -2 3 13 2681 183 1
 -2 -3 13 2730 158 1
 -3 -3 -13 6377 369 1
 -3 -3 -13 6520 386 1
 -3 3 13 7681 433 1
 -3 3 13 7064 349 1
 -3 -3 13 7141 389 1
 -4 3 13 1080 97 1
 -4 -3 13 1174 89 1
 -5 3 13 3671 224 1
 -5 -3 13 3681 218 1
 -1 -4 -13 743 41 1
 -1 4 13 738 62 1
 -1 -4 -13 745 48 1
 -1 4 13 706 53 1
 -2 4 13 75 38 1
 -2 -4 -13 35 11 1
 -2 -4 -13 53 18 1
 -2 4 13 29 16 1
 -3 -4 -13 999 74 1
 -3 4 13 1427 104 1
 -3 4 13 1267 74 1
 -3 -4 13 1194 74 1
 -4 4 13 40 42 1
 -5 4 13 1277 91 1
 0 -5 -13 1853 105 1
 -1 5 13 15281 842 1
 -1 5 13 14535 835 1
 -1 -5 -13 14766 732 1
 -2 -5 -13 2903 158 1
 -2 5 13 2595 147 1
 -2 -5 -13 2726 157 1
 -2 5 13 2701 183 1
 -3 5 13 7467 391 1
 -3 -5 -13 5753 332 1
 -3 5 13 7010 316 1
 -3 -5 -13 5977 347 1
 -4 5 13 1297 105 1
 -4 5 13 1420 81 1
 -1 -6 -13 40 20 1
 -1 6 13 24 15 1
 -1 6 13 40 32 1
 -2 -6 -13 134 25 1
 -2 6 13 143 42 1
 -2 -6 -13 111 14 1
 -2 6 13 110 21 1
 -3 6 13 538 46 1
 -3 6 13 634 66 1
 -4 6 13 25 33 1
 -4 6 13 13 16 1
 0 -7 -13 183 26 1
 -1 7 13 17901 1001 1
 -1 7 13 19265 1010 1
 -1 -7 -13 16530 878 1
 -2 -7 -13 2323 138 1
 -2 7 13 2306 157 1
 -2 7 13 2299 129 1
 -3 7 13 8416 390 1
 -3 7 13 7999 471 1
 -4 7 13 1482 84 1
 -1 -8 -13 89 25 1
 -2 8 13 268 42 1
 -2 8 13 332 32 1
 -3 8 13 313 31 1
 -4 8 13 329 28 1
 0 9 13 427 48 1
 -1 9 13 9926 544 1
 -2 9 13 805 59 1
 -3 9 13 3397 171 1
 -1 -10 13 67 19 1
 -2 10 13 74 19 1
 -2 -10 13 122 20 1
 -3 10 13 71 16 1
 0 -11 13 603 42 1
 1 11 -13 10981 618 1
 -1 -11 13 10999 521 1
 -2 11 13 816 57 1
 -2 -11 13 985 60 1
 1 -12 13 54 15 1
 -1 -12 13 48 14 1
 0 0 -14 2381 138 1
 -1 0 14 6836 410 1
 -2 0 14 10156 578 1
 -2 0 -14 11063 530 1
 -3 0 14 8598 479 1
 -3 0 -14 8288 435 1
 -4 0 14 4813 282 1
 -5 0 14 5675 329 1
 -1 1 14 277 27 1
 -2 1 14 1409 116 1
 -2 -1 -14 1479 95 1
 -2 -1 -14 1478 98 1
 -2 -1 14 1422 113 1
 -3 -1 -14 758 49 1
 -3 1 14 898 75 1
 -3 -1 14 736 53 1
 -3 -1 14 828 71 1
 -4 1 14 1413 99 1
 -4 -1 14 1360 96 1
 -5 1 14 902 71 1
 -5 -1 14 906 68 1
 0 -2 -14 6852 331 1
 0 2 -14 6459 376 1
 -1 -2 -14 7567 408 1
 -1 2 14 8086 468 1
 -1 2 14 7448 466 1
 -2 -2 -14 7587 353 1
 -2 -2 -14 6927 338 1
 -2 2 14 7074 390 1
 -2 2 14 6312 317 1
 -3 -2 -14 7718 409 1
 -3 2 14 8608 454 1
 -3 -2 14 7962 447 1
 -4 2 14 7233 424 1
 -4 -2 14 7442 420 1
 -5 2 14 3884 231 1
 -5 -2 14 3786 227 1
 -1 -3 -14 212 28 1
 -1 3 14 319 43 1
 -1 3 14 224 29 1
 -2 3 14 626 51 1
 -2 -3 -14 659 55 1
 -2 3 14 674 72 1
 -2 -3 -14 711 50 1
 -3 3 14 298 53 1
 -3 3 14 171 26 1
 -3 -3 -14 136 27 1
 -4 3 14 188 47 1
 -4 -3 14 187 38 1
 -5 3 14 338 44 1
 0 -4 -14 3322 177 1
 -1 4 14 3185 194 1
 -1 -4 -14 2835 173 1
 -1 4 14 3267 200 1
 1 -4 -14 2916 192 1
 -2 4 14 4909 237 1
 -2 4 14 5001 291 1
 -2 -4 -14 4940 252 1
 -2 -4 -14 5232 259 1
 -3 4 14 6930 338 1
 -3 4 14 7551 418 1
 -4 4 14 4787 281 1
 -5 4 14 3485 209 1
 -1 5 14 627 58 1
 -1 -5 -14 564 44 1
 -1 5 14 584 45 1
 -2 5 14 749 57 1
 -2 -5 -14 815 61 1
 -2 -5 -14 851 55 1
 -2 5 14 852 78 1
 -3 5 14 451 55 1
 -3 5 14 403 34 1
 -4 5 14 168 41 1
 0 6 -14 8200 474 1
 0 -6 -14 7965 418 1
 -1 6 14 7623 432 1
 -1 -6 -14 6786 379 1
 -2 6 14 6714 322 1
 -2 -6 -14 6739 343 1
 -2 6 14 7098 393 1
 -3 6 14 7695 449 1
 -3 6 14 7296 368 1
 -4 6 14 4370 251 1
 -1 -7 -14 188 30 1
 -2 7 14 428 38 1
 -2 7 14 433 53 1
 -3 7 14 370 33 1
 -3 7 14 391 45 1
 -1 8 14 4477 282 1
 -2 8 14 5645 316 1
 -2 8 14 5499 261 1
 -3 8 14 5007 244 1
 -1 9 14 246 35 1
 -1 -9 14 196 25 1
 -2 9 14 1284 73 1
 -3 9 14 454 34 1
 0 10 14 757 53 1
 1 10 -14 3193 195 1
 -1 -10 14 2998 168 1
 -2 10 14 2705 125 1
 -3 10 14 3317 156 1
 -1 -11 14 23 13 1
 2 11 -14 396 30 1
 -1 0 15 480 54 1
 -2 0 15 448 45 1
 -3 0 15 163 41 1
 -4 0 15 1783 123 1
 -5 0 15 77 28 1
 0 -1 -15 12792 656 1
 0 1 -15 12892 753 1
 -1 -1 -15 1450 88 1
 -1 1 15 1735 103 1
 -2 -1 -15 12921 683 1
 -2 1 15 12200 742 1
 -2 -1 15 12244 740 1
 -3 1 15 3592 227 1
 -3 -1 15 3392 224 1
 -4 1 15 4889 293 1
 -4 -1 15 4691 290 1
 -5 1 15 1340 91 1
 -5 -1 15 1313 89 1
 -1 -2 -15 256 34 1
 -1 2 15 352 47 1
 -2 -2 -15 308 28 1
 -3 2 15 483 56 1
 -3 -2 15 360 45 1
 -4 2 15 1154 88 1
 -4 -2 15 1141 83 1
 -5 2 15 119 31 1
 0 -3 -15 23897 1222 1
 0 3 -15 24609 1410 1
 -1 -3 -15 791 53 1
 1 -3 -15 855 53 1
 -2 3 15 8752 444 1
 -2 3 15 9245 542 1
 -2 -3 -15 9537 494 1
 -2 -3 -15 8574 472 1
 -3 3 15 2909 202 1
 -4 3 15 4635 281 1
 -1 4 15 995 79 1
 -1 -4 -15 864 65 1
 -2 4 15 90 39 1
 -2 -4 -15 50 22 1
 -2 4 15 38 19 1
 -3 4 15 322 52 1
 -4 4 15 416 48 1
 0 -5 -15 25420 1346 1
 0 5 -15 28885 1554 1
 -1 -5 -15 1103 68 1
 -2 5 15 6814 406 1
 -2 5 15 6708 332 1
 -2 -5 -15 6452 354 1
 -3 5 15 3658 210 1
 -3 5 15 3059 168 1
 -4 5 15 5002 301 1
 -1 -6 -15 144 27 1
 -2 6 15 249 27 1
 -2 6 15 284 43 1
 -3 6 15 93 21 1
 -3 6 15 134 38 1
 -4 6 15 699 55 1
 -2 7 15 7963 398 1
 -2 7 15 8284 483 1
 -3 7 15 1841 93 1
 -1 8 15 422 47 1
 -2 8 15 217 34 1
 -2 8 15 157 21 1
 -3 8 15 181 21 1
 -3 8 15 195 29 1
 0 9 15 7393 428 1
 0 9 15 7261 425 1
 1 9 -15 888 49 1
 -1 -9 15 705 45 1
 -2 9 15 6416 316 1
 -3 9 15 2168 111 1
 1 10 15 281 36 1
 -1 -10 15 305 27 1
 0 -11 15 7293 353 1
 1 11 15 302 24 1
 -2 0 16 10897 612 1
 -3 0 16 327 45 1
 -4 0 16 6075 350 1
 -1 1 16 36 30 1
 -2 1 16 34 34 1
 -2 -1 16 47 32 1
 -3 1 16 19 32 1
 -3 -1 16 28 31 1
 -4 1 16 1405 94 1
 -4 -1 16 1361 91 1
 0 -2 -16 17214 823 1
 0 2 16 16491 939 1
 -1 -2 -16 238 29 1
 1 -2 -16 218 26 1
 -2 2 16 8668 492 1
 -3 2 16 224 46 1
 -4 2 16 6562 372 1
 -4 -2 16 6182 367 1
 -1 -3 -16 14 19 1
 -1 3 16 25 32 1
 -2 -3 -16 53 24 1
 -3 3 16 309 46 1
 -4 3 16 1601 106 1
 0 -4 -16 28353 1392 1
 -1 -4 -16 187 27 1
 -2 4 16 13354 749 1
 -3 4 16 692 68 1
 -4 4 16 4853 284 1
 -1 5 16 197 41 1
 -1 -5 -16 91 24 1
 -2 5 16 67 16 1
 -2 5 16 48 32 1
 -3 5 16 37 31 1
 -4 5 16 398 40 1
 0 6 16 12681 724 1
 -2 6 16 6654 360 1
 -2 6 16 6089 294 1
 -3 6 16 345 44 1
 -1 7 16 44 29 1
 -2 7 16 46 30 1
 -3 7 16 12 24 1
 0 8 16 9979 583 1
 0 8 16 10457 579 1
 -1 8 16 279 41 1
 -2 8 16 6974 395 1
 -1 9 16 120 27 1
 1 9 16 66 30 1
 0 10 16 9782 582 1
 0 -10 16 10674 493 1
 1 10 16 60 23 1
 -1 0 17 629 52 1
 1 0 -17 700 44 1
 -2 0 17 556 47 1
 -3 0 17 36 30 1
 -4 0 17 1030 73 1
 0 1 17 7544 447 1
 0 1 17 7280 441 1
 -1 1 17 921 72 1
 1 1 -17 932 64 1
 1 -1 -17 956 63 1
 -2 1 17 7157 404 1
 -2 -1 17 6432 400 1
 -3 1 17 1764 109 1
 -3 -1 17 1543 104 1
 -4 1 17 7888 454 1
 -4 -1 17 7760 452 1
 -1 2 17 623 57 1
 1 -2 -17 745 45 1
 -2 2 17 830 61 1
 -3 2 17 111 34 1
 -4 2 17 1112 79 1
 0 3 17 8910 505 1
 0 -3 -17 7935 441 1
 -1 3 17 1546 106 1
 -1 -3 -17 1537 92 1
 -2 3 17 9857 580 1
 -3 3 17 2538 146 1
 -4 3 17 7865 450 1
 -1 4 17 0 30 1
 -2 4 17 565 51 1
 -3 4 17 1318 90 1
 -4 4 17 569 47 1
 0 5 17 7513 417 1
 0 5 17 6466 417 1
 -1 5 17 960 73 1
 1 5 -17 900 62 1
 -2 5 17 8447 507 1
 -3 5 17 1650 107 1
 1 6 -17 263 24 1
 -1 6 17 295 43 1
 -2 6 17 313 39 1
 -3 6 17 234 34 1
 0 7 17 6234 372 1
 -1 7 17 355 44 1
 -2 7 17 5924 355 1
 -3 7 17 983 70 1
 -1 8 17 467 42 1
 1 8 17 548 48 1
 2 8 -17 327 25 1
 -2 8 17 380 34 1
 0 9 17 4510 267 1
 -1 9 17 914 66 1
 1 9 17 933 67 1
 1 9 17 809 64 1
 -1 0 18 5244 306 1
 -2 0 18 4048 239 1
 -3 0 18 2796 167 1
 -1 1 18 212 37 1
 -2 1 18 1450 110 1
 -3 1 18 55 27 1
 -3 -1 18 13 22 1
 -4 1 18 429 38 1
 0 2 18 3154 183 1
 0 2 18 3096 181 1
 -1 2 18 8775 552 1
 1 2 -18 10290 554 1
 -2 2 18 6316 358 1
 2 -2 -18 6018 356 1
 -3 2 18 2977 190 1
 -1 3 18 25 30 1
 1 3 -18 29 9 1
 -2 3 18 378 50 1
 -3 3 18 113 31 1
 0 4 18 5645 320 1
 0 4 18 5569 320 1
 -1 4 18 3472 229 1
 1 4 -18 3933 224 1
 -2 4 18 5013 287 1
 -3 4 18 2316 152 1
 -1 5 18 35 30 1
 -2 5 18 306 43 1
 -3 5 18 478 43 1
 0 6 18 3017 177 1
 -1 6 18 6075 353 1
 -2 6 18 4635 260 1
 -3 6 18 2624 151 1
 -1 7 18 19 25 1
 1 7 18 20 29 1
 -2 7 18 1141 80 1
 0 8 18 2053 121 1
 -1 8 18 4166 237 1
 1 8 18 4183 239 1
 1 8 18 4419 238 1
 -2 0 19 71 24 1
 -3 0 19 355 36 1
 0 1 19 1989 129 1
 -1 1 19 11126 634 1
 2 1 -19 1080 76 1
 -2 1 19 1370 84 1
 -3 1 19 4409 264 1
 3 -1 -19 4597 264 1
 -1 2 19 53 29 1
 1 2 19 57 31 1
 -2 2 19 7 26 1
 -3 2 19 175 30 1
 0 3 19 3054 190 1
 -1 3 19 6404 365 1
 1 3 19 6481 365 1
 -2 3 19 2643 153 1
 2 3 -19 2182 146 1
 -3 3 19 4613 256 1
 -1 4 19 106 32 1
 1 4 19 112 34 1
 -2 4 19 31 26 1
 2 4 -19 3 7 1
 -3 4 19 327 35 1
 0 5 19 2038 134 1
 -1 5 19 6594 382 1
 1 5 19 6994 383 1
 -2 5 19 2700 172 1
 -1 6 19 22 25 1
 1 6 19 8 11 1
 1 6 19 16 27 1
 -2 6 19 88 27 1
 0 7 19 1675 111 1
 -1 7 19 8538 496 1
 1 7 19 8236 500 1
 1 7 19 8974 496 1
 1 0 20 8597 501 1
 -1 1 20 64 26 1
 1 1 20 0 13 1
 -2 1 20 157 27 1
 -1 2 20 5954 353 1
 1 2 20 5975 356 1
 -2 2 20 280 34 1
 -1 3 20 149 31 1
 1 3 20 113 29 1
 1 3 20 79 15 1
 -2 3 20 74 25 1
 2 3 20 71 22 1
 -1 4 20 6017 354 1
 1 4 20 5567 355 1
 1 4 20 5889 353 1
 -1 5 20 128 28 1
 1 5 20 118 28 1
 -2 5 20 95 24 1
 2 5 20 97 25 1
 -1 6 20 4420 263 1
 1 6 20 4328 262 1
 2 0 21 207 22 1
 2 1 21 1038 69 1
 -1 2 21 121 27 1
 -2 2 21 80 23 1
 2 2 21 27 12 1
 0 3 21 1474 96 1
 -1 3 21 4865 264 1
 1 3 21 4525 262 1
 2 3 21 1117 72 1
 -1 4 21 429 39 1
 1 4 21 420 37 1
 0 5 21 1871 115 1
 -1 5 21 3950 218 1

_iucr_refine_instructions_details
;
TITL KME002_0m in Pnma
    kme002_0m.res
    created by SHELXL-2016/6 at 17:26:05 on 25-Jan-2017
CELL 1.54178 5.874 13.082 19.297 90 90 90
ZERR 4 0.0004 0.0007 0.0012 0 0 0
LATT 1
SYMM 0.5+X,0.5-Y,0.5-Z
SYMM -X,0.5+Y,-Z
SYMM 0.5-X,-Y,0.5+Z
SFAC C H O S Pb
UNIT 56 32 24 4 4

L.S. 22
PLAN  50
SIZE 0.05 0.05 0.1
TEMP -173.5
list 4
BOND
fmap 2
acta
REM <olex2.extras>
REM <HklSrc "%.\\squeezed.hkl">
REM </olex2.extras>

WGHT    0.052800   43.950302
FVAR       0.74512
PB1   5    1.263909    0.250000    0.687788    10.50000    0.01690    0.01179 =
         0.01667    0.00000   -0.00047    0.00000
S3    4    0.373922   -0.250000    0.506394    10.50000    0.02515    0.00968 =
         0.01523    0.00000   -0.00293    0.00000
C3    1    0.673153    0.016232    0.625172    11.00000    0.02238    0.01021 =
         0.01914    0.00262   -0.00427    0.00207
C2    1    0.789602   -0.023142    0.568453    11.00000    0.02342    0.01495 =
         0.02677    0.00049    0.00232   -0.00005
AFIX  43
H2    2    0.931744    0.005281    0.555027    11.00000   -1.20000
AFIX   0
C4    1    0.462843   -0.023306    0.644909    11.00000    0.03163    0.01373 =
         0.02387   -0.00437    0.00109   -0.00157
AFIX  43
H4    2    0.384155    0.004843    0.683454    11.00000   -1.20000
AFIX   0
C1    1    0.696436   -0.104925    0.531172    11.00000    0.02687    0.01193 =
         0.02121   -0.00127    0.00462    0.00189
AFIX  43
H1    2    0.775655   -0.133396    0.492836    11.00000   -1.20000
AFIX   0
C6    1    0.486359   -0.143730    0.551152    11.00000    0.02539    0.00597 =
         0.02175   -0.00283   -0.00363    0.00098
C7    1    0.780565    0.102510    0.666197    11.00000    0.02297    0.01146 =
         0.02008    0.00128   -0.01036    0.00721
C5    1    0.367256   -0.105135    0.607541    11.00000    0.02445    0.01353 =
         0.02606   -0.00004    0.00020   -0.00483
AFIX  43
H5    2    0.224511   -0.133320    0.620598    11.00000   -1.20000
AFIX   0
O1    3    0.471786   -0.250000    0.436976    10.50000    0.03722    0.01689 =
         0.01727    0.00000   -0.00184    0.00000
O2    3    0.129010   -0.250000    0.515746    10.50000    0.02760    0.01538 =
         0.03166    0.00000   -0.00126    0.00000
O3    3    0.973666    0.131101    0.647607    11.00000    0.02666    0.01691 =
         0.02479   -0.00084   -0.00312   -0.00350
O4    3    1.162993    0.361727    0.784326    11.00000    0.03160    0.01936 =
         0.01916   -0.00686    0.00337   -0.00325
HKLF 4


REM  KME002_0m in Pnma
REM R1 =  0.0387 for    1184 Fo > 4sig(Fo)  and  0.0400 for all    1232 data
REM    106 parameters refined using      0 restraints

END  
     
WGHT      0.0366     22.3072 

REM Highest difference peak  2.622,  deepest hole -1.362,  1-sigma level  0.217
Q1    1   1.1084  0.2500  0.6791  10.50000  0.05    2.62
Q2    1   1.4297  0.2500  0.6822  10.50000  0.05    2.26
Q3    1   1.2282  0.2500  0.7236  10.50000  0.05    1.16
Q4    1   1.1433  0.2650  0.7886  11.00000  0.05    1.07
Q5    1   0.2532 -0.2500  0.4035  10.50000  0.05    1.02
Q6    1   1.2716  0.1761  0.6835  11.00000  0.05    0.96
Q7    1   0.6186 -0.2500  0.4224  10.50000  0.05    0.95
Q8    1   0.8933  0.2368  0.7074  11.00000  0.05    0.91
Q9    1   0.7577 -0.2500  0.5577  10.50000  0.05    0.88
Q10   1   0.9380  0.2500  0.6447  10.50000  0.05    0.74
Q11   1   1.0387  0.3600  0.7579  11.00000  0.05    0.72
Q12   1   1.0964  0.2500  0.8315  10.50000  0.05    0.67
Q13   1   1.2627  0.2500  0.8403  10.50000  0.05    0.66
Q14   1   1.0251  0.2500  0.6074  10.50000  0.05    0.65
Q15   1   1.1739  0.1159  0.6467  11.00000  0.05    0.65
Q16   1   0.1086 -0.2500  0.7611  10.50000  0.05    0.63
Q17   1   1.1575  0.2500  0.5895  10.50000  0.05    0.58
Q18   1   0.7434 -0.2289  0.4508  11.00000  0.05    0.57
Q19   1   0.9393  0.1779  0.6361  11.00000  0.05    0.56
Q20   1   0.7777 -0.1154  0.4222  11.00000  0.05    0.56
Q21   1  -0.1362 -0.2500  0.7270  10.50000  0.05    0.56
Q22   1   0.5750  0.1626  0.6426  11.00000  0.05    0.55
Q23   1   0.3571  0.0726  0.6829  11.00000  0.05    0.54
Q24   1   1.1349  0.0633  0.5971  11.00000  0.05    0.49
Q25   1   0.9326  0.1343  0.5379  11.00000  0.05    0.49
Q26   1   0.5510 -0.2500  0.4886  10.50000  0.05    0.49
Q27   1  -0.0175 -0.2500  0.7117  10.50000  0.05    0.48
Q28   1   0.7619  0.1138  0.5364  11.00000  0.05    0.47
Q29   1   0.7055  0.0643  0.6418  11.00000  0.05    0.47
Q30   1   0.2444 -0.2500  0.6204  10.50000  0.05    0.47
Q31   1   0.3233  0.1088  0.7128  11.00000  0.05    0.46
Q32   1   0.9767  0.1141  0.6786  11.00000  0.05    0.45
Q33   1   1.0460  0.3861  0.7952  11.00000  0.05    0.45
Q34   1   0.2286 -0.2500  0.5183  10.50000  0.05    0.43
Q35   1   0.1909  0.0738  0.6893  11.00000  0.05    0.43
Q36   1   0.2402 -0.2500  0.4844  10.50000  0.05    0.42
Q37   1   1.2302  0.3988  0.7083  11.00000  0.05    0.42
Q38   1   0.3652  0.0668  0.5992  11.00000  0.05    0.41
Q39   1   1.1897  0.3885  0.7250  11.00000  0.05    0.40
Q40   1   1.0141  0.0794  0.5627  11.00000  0.05    0.40
Q41   1   0.8608 -0.2500  0.4958  10.50000  0.05    0.40
Q42   1   0.7701 -0.2500  0.6599  10.50000  0.05    0.40
Q43   1   0.2504 -0.0128  0.5452  11.00000  0.05    0.39
Q44   1   0.1263 -0.1152  0.5297  11.00000  0.05    0.39
Q45   1   0.2865 -0.0353  0.6121  11.00000  0.05    0.39
Q46   1   0.5859 -0.2500  0.5972  10.50000  0.05    0.38
Q47   1  -0.1975 -0.2173  0.7065  11.00000  0.05    0.38
Q48   1   0.2919 -0.1720  0.4379  11.00000  0.05    0.37
Q49   1   0.3545 -0.1296  0.5384  11.00000  0.05    0.37
Q50   1   0.7282 -0.1206  0.5016  11.00000  0.05    0.37

  REM The information below was added by Olex2.
  REM
  REM R1 = 0.0387 for 1184 Fo > 4sig(Fo) and 0.0400 for all 3462 data
  REM n/a parameters refined using n/a restraints
  REM Highest difference peak 2.62, deepest hole -1.36
  REM Mean Shift 0, Max Shift 0.001.

  REM +++ Tabular Listing of Refinement Information +++
  REM R1_all = 0.0400
  REM R1_gt = 0.0387
  REM wR_ref = 0.1025
  REM GOOF = 0.888
  REM Shift_max = 0.001
  REM Shift_mean = 0
  REM Reflections_all = 3462
  REM Reflections_gt = 1184
  REM Parameters = n/a
  REM Hole = -1.36
  REM Peak = 2.62
  REM Flack = n/a

  
;
_olex2_submission_special_instructions 'No special instructions were received'
