# Supplementary material for: Metal–organic frameworks for H2 and CH4 storage: insights on the pore geometry–sorption energetics relationship
Source: IUCrJ. 2017 Feb 10;4(Pt 2):131–5. doi: 10.1107/S2052252516019060 (PMC5330523; doi:10.1107/S2052252516019060)
Supplement: Supplementary file 2 [file m-04-00131-kme002_0msup2.fcf]

#
# h,k,l, Fc-squared, Fo-squared, sigma(Fo-squared), status flag
#
data_kme002_0m
_shelx_title ' KME002_0m in Pnma'
_shelx_refln_list_code          4
_shelx_F_calc_maximum      396.93
_exptl_crystal_F_000       952.00
_reflns_d_resolution_high  0.8513

loop_
 _space_group_symop_operation_xyz
 'x, y, z'
 'x+1/2, -y+1/2, -z+1/2'
 '-x, y+1/2, -z'
 '-x+1/2, -y, z+1/2'
 '-x, -y, -z'
 '-x-1/2, y-1/2, z-1/2'
 'x, -y-1/2, z'
 'x-1/2, y, -z-1/2'

_cell_length_a     5.8740
_cell_length_b    13.0820
_cell_length_c    19.2970
_cell_angle_alpha  90.000
_cell_angle_beta   90.000
_cell_angle_gamma  90.000

_shelx_F_squared_multiplier     1.000

loop_
 _refln_index_h
 _refln_index_k
 _refln_index_l
 _refln_F_squared_calc
 _refln_F_squared_meas
 _refln_F_squared_sigma
 _refln_observed_status
   6   0   0       5622.74       6129.23       385.44 o
   2   1   0        251.91        410.66        46.83 o
   4   1   0       3963.80       3265.44       196.32 o
   6   1   0       7652.52       7746.95       320.94 o
   2   2   0      41255.64      35219.06      1639.93 o
   4   2   0      19273.70      16896.37       932.98 o
   6   2   0      12155.05      13000.53       770.88 o
   2   3   0       1825.28       1836.03        51.85 o
   4   3   0       4917.76       4394.26       181.01 o
   6   3   0       2821.20       3386.12       214.33 o
   2   4   0      51785.84      51560.52      1597.32 o
   4   4   0      16269.42      15701.84       588.86 o
   6   4   0      13481.66      15441.06       905.97 o
   2   5   0        228.67        179.78        14.60 o
   4   5   0       5446.25       4897.26       286.38 o
   0   6   0      73114.86      84797.05      5729.38 o
   2   6   0      52802.15      55782.45      1734.95 o
   4   6   0      14432.96      13753.84       461.06 o
   2   7   0       1056.98       1069.72        37.70 o
   4   7   0       5903.04       5353.85       157.03 o
   0   8   0     157556.83     170195.69     10972.46 o
   2   8   0      31629.36      31713.76       796.03 o
   4   8   0      16055.33      16600.99       700.64 o
   2   9   0        629.15        790.17        38.12 o
   4   9   0        684.08        673.62        48.63 o
   0  10   0      48198.78      47745.35      2228.89 o
   2  10   0      15153.47      15475.07       335.21 o
   4  10   0      12740.17      12953.70       538.54 o
   2  11   0        455.60        415.63        26.77 o
   4  11   0       2101.64       2026.27        95.46 o
   0  12   0      30830.75      29343.48      1080.63 o
   2  12   0      23066.33      23153.05       785.07 o
   4  12   0       7311.96       7321.58       306.19 o
   2  13   0         22.49        102.66        34.22 o
   2  14   0      20930.14      20592.28       985.22 o
   1   0   1      15127.20      14160.46       817.71 o
   2   0   1       1691.62       1464.32       115.27 o
   4   0   1        697.08        743.87        70.24 o
   5   0   1        441.34        453.42        56.74 o
   6   0   1       5490.68       5749.53       247.71 o
   1   1   1        978.90        932.13        61.24 o
   2   1   1      56394.46      52607.00      1986.80 o
   3   1   1      21331.62      22665.96       853.30 o
   4   1   1      30557.77      27015.27      1104.84 o
   5   1   1       4517.08       4441.57       138.01 o
   6   1   1       8931.80       9472.28       269.26 o
   1   2   1       1000.03        990.53       108.97 o
   2   2   1        572.05        501.22        30.27 o
   3   2   1        425.21        379.91        20.99 o
   4   2   1       4654.06       4171.56       191.04 o
   5   2   1        445.66        442.64        37.35 o
   6   2   1       2562.49       2767.92       132.45 o
   1   3   1       2994.15       2772.01        81.22 o
   2   3   1      42458.35      39539.56       885.42 o
   3   3   1       8963.86       8483.97       324.13 o
   4   3   1      23555.76      21530.71       619.01 o
   5   3   1       4909.01       5054.82       220.96 o
   6   3   1      10338.70      11439.88       464.22 o
   1   4   1       1639.79       1576.56        33.20 o
   2   4   1       1689.19       1592.78        52.44 o
   3   4   1         20.19        106.27        36.93 o
   4   4   1       4489.16       3976.05       105.95 o
   5   4   1        181.74        262.08        42.65 o
   6   4   1       2639.31       3288.86       217.94 o
   0   5   1      30563.37      31205.10      1221.08 o
   1   5   1       3826.52       3769.23        85.21 o
   2   5   1      44950.96      44847.64       915.81 o
   3   5   1      11403.50       8686.83       569.16 o
   4   5   1      22291.69      20682.70       616.09 o
   5   5   1       5253.88       5150.15       151.56 o
   1   6   1        883.93        901.14        27.54 o
   2   6   1       2723.25       2758.96        65.74 o
   3   6   1       1568.45       1478.73        88.26 o
   4   6   1       6026.09       5592.60       176.38 o
   5   6   1        151.04         72.47        33.44 o
   0   7   1      59104.73      67936.01      1982.86 o
   1   7   1       1332.19       1358.10        42.74 o
   2   7   1      30058.16      29903.96       488.65 o
   3   7   1       9472.73       9042.75       264.96 o
   4   7   1      27283.78      26828.32       756.68 o
   5   7   1       3687.06       3627.39       119.08 o
   1   8   1       1779.01       1944.85        44.49 o
   2   8   1        643.09        515.01        18.66 o
   3   8   1       1298.80       1305.06        33.86 o
   4   8   1        915.46        932.67        38.39 o
   5   8   1        220.46        181.05        24.32 o
   0   9   1      43599.15      44723.79      1668.23 o
   1   9   1       1473.88       1513.77        34.67 o
   2   9   1      26904.54      26911.28       487.09 o
   3   9   1      10829.48      10573.25       231.69 o
   4   9   1      12275.72      12611.55       380.80 o
   5   9   1       2649.59       2516.86        85.33 o
   1  10   1        695.49        696.00        19.87 o
   2  10   1        121.26        122.79        10.19 o
   3  10   1         14.39         81.50        13.42 o
   4  10   1       1033.18       1031.18        47.12 o
   5  10   1        256.55        165.94        25.22 o
   0  11   1      25700.34      25682.06       582.97 o
   1  11   1       1200.80       1232.78        31.67 o
   2  11   1      18313.17      18259.71       393.99 o
   3  11   1       3734.22       3830.50        95.39 o
   4  11   1      11765.54      11810.89       361.70 o
   1  12   1        877.18        845.65        25.24 o
   2  12   1        524.56        511.23        32.85 o
   3  12   1        346.15        336.82        21.08 o
   4  12   1       2038.72       1996.58        68.77 o
   0  13   1      12974.80      12917.68       594.37 o
   1  13   1       1151.29       1184.65        83.75 o
   2  13   1      18224.73      18975.07       635.52 o
   3  13   1       5049.50       4949.53       178.94 o
   1  14   1        455.09        449.35        35.01 o
   2  14   1       1256.08       1189.91        56.04 o
   0  15   1      13317.48      14032.85       467.41 o
   1  15   1        903.11        948.74        31.39 o
   0   0   2       7238.73       8078.05       950.99 o
   1   0   2      13326.96      12591.68       673.62 o
   2   0   2      36131.00      33850.38      1795.72 o
   4   0   2      20097.01      16646.02       934.78 o
   5   0   2       8201.88       8098.34       338.77 o
   6   0   2       6454.15       6804.56       298.01 o
   1   1   2       1224.61       1306.58        81.27 o
   2   1   2       1430.70       1110.53        27.37 o
   3   1   2       3335.61       3467.80       142.64 o
   4   1   2        438.09        418.47        29.76 o
   5   1   2       1436.87       1381.63        55.80 o
   6   1   2       1476.20       1564.46        58.04 o
   0   2   2      16177.46      21360.27      1111.84 o
   1   2   2      64018.04      57025.48      3306.87 o
   2   2   2      46916.03      44476.52       913.37 o
   3   2   2      33391.42      33499.00      1278.68 o
   4   2   2      23907.16      21671.08       587.46 o
   5   2   2       7027.14       7005.11       241.59 o
   6   2   2       6225.92       6949.29       245.05 o
   1   3   2      10326.17      11062.01       261.30 o
   2   3   2       5081.69       4697.67       107.94 o
   3   3   2        253.42        266.57        43.23 o
   4   3   2       2683.70       2333.05        60.82 o
   5   3   2       3253.27       3147.61       146.46 o
   6   3   2       1087.08       1345.44       108.07 o
   0   4   2       6890.67       8806.01       308.18 o
   1   4   2      31794.92      30847.08       574.79 o
   2   4   2      22712.45      22624.06       549.33 o
   3   4   2      17966.25      15437.94       689.65 o
   4   4   2      24441.28      22964.32       568.86 o
   5   4   2      12567.38      13130.57       541.28 o
   6   4   2       5781.78       6545.29       401.65 o
   1   5   2       4240.89       4338.92        96.59 o
   2   5   2       5434.24       5417.38       126.72 o
   3   5   2        297.36        365.63        82.85 o
   4   5   2       3836.44       3495.37       107.85 o
   5   5   2       3713.40       3637.22       151.04 o
   6   5   2        865.61       1051.86        93.66 o
   0   6   2       8222.60       9005.44       394.42 o
   1   6   2      34623.42      36306.02       964.17 o
   2   6   2      22756.05      22472.30       456.27 o
   3   6   2      15737.07      13899.44       444.65 o
   4   6   2      23368.21      22332.19       637.73 o
   5   6   2       4076.39       3873.78       155.27 o
   1   7   2          3.18         24.73         9.06 o
   2   7   2       1481.32       1309.92        30.23 o
   3   7   2         88.48        182.25        14.31 o
   4   7   2        398.49        389.84        41.42 o
   5   7   2        699.33        487.96        33.73 o
   0   8   2       9623.65      10260.04       414.83 o
   1   8   2      14811.39      14884.76       472.77 o
   2   8   2      19824.13      19067.11       326.96 o
   3   8   2      12109.38      12107.35       268.45 o
   4   8   2      13894.87      14198.28       599.78 o
   5   8   2       5772.27       5457.31       169.39 o
   1   9   2         28.35         46.99         7.20 o
   2   9   2       1192.58       1060.46        23.56 o
   3   9   2       6469.39       6189.12       154.62 o
   4   9   2        706.10        754.02        32.71 o
   5   9   2       1616.99       1489.34        63.04 o
   0  10   2       9121.89       9465.31       314.21 o
   1  10   2      18302.54      18800.51       327.49 o
   2  10   2      19219.00      19428.76       316.46 o
   3  10   2      15199.57      15479.12       363.26 o
   4  10   2       9924.31      10216.25       256.70 o
   5  10   2       5932.99       5499.06       167.47 o
   1  11   2       1024.43        971.97        26.67 o
   2  11   2       1404.45       1391.09        34.73 o
   3  11   2        181.39        180.56        16.93 o
   4  11   2        561.12        617.45        33.88 o
   0  12   2       4241.81       4135.61       147.90 o
   1  12   2      12008.28      11882.52       426.96 o
   2  12   2      11535.93      12174.24       341.73 o
   3  12   2       7519.61       7588.04       174.61 o
   4  12   2      10467.38      10319.14       301.20 o
   1  13   2        322.72        328.29        30.25 o
   2  13   2       1688.48       1716.42        60.31 o
   3  13   2        121.16        117.07        34.22 o
   0  14   2       2820.83       3249.23       181.91 o
   1  14   2       8510.14       8946.24       215.90 o
   2  14   2       5449.65       5804.39       207.59 o
   1  15   2         92.13         97.70        23.03 o
   1   0   3        157.47        252.16        37.82 o
   2   0   3       1094.06       1214.23        40.75 o
   3   0   3       7726.48       7719.63       398.05 o
   4   0   3        475.91        431.47        72.05 o
   5   0   3       2434.62       2389.98       112.05 o
   6   0   3        600.21        716.85        79.25 o
   0   1   3      38708.27      31981.48       965.19 o
   2   1   3      17573.84      16999.00       564.67 o
   3   1   3      24002.67      23496.22       874.95 o
   4   1   3       2224.92       2136.78        88.04 o
   5   1   3      11432.81      11022.48       321.49 o
   6   1   3       1150.27       1266.12        71.29 o
   1   2   3       3654.09       4261.97       126.07 o
   2   2   3        599.91        618.33        21.21 o
   3   2   3       2422.04       2322.57        85.33 o
   4   2   3        173.97        167.66        18.44 o
   5   2   3       3927.65       3993.22       144.18 o
   6   2   3       1082.96       1244.68        73.16 o
   0   3   3        350.00       1201.16        31.37 o
   2   3   3       7689.15       7861.22       198.45 o
   3   3   3      27006.33      26123.54      1385.07 o
   4   3   3       3673.70       3326.81        91.24 o
   5   3   3      12327.19      12825.84       430.50 o
   6   3   3       2332.35       2651.26       174.71 o
   1   4   3       6005.35       5631.53       132.15 o
   2   4   3       3810.25       4086.75       102.66 o
   3   4   3        193.76        289.98        57.64 o
   4   4   3        433.21        383.32        30.54 o
   5   4   3      10002.92      10150.07       425.38 o
   6   4   3        222.96        419.66        72.05 o
   0   5   3       3032.37       2851.75        68.06 o
   1   5   3      82089.22      80260.40      1846.69 o
   2   5   3       9258.00       9724.77       255.58 o
   3   5   3      20376.80      19469.49       738.04 o
   4   5   3       3720.70       3525.46       118.83 o
   5   5   3       9364.48       8804.49       240.37 o
   6   5   3       2786.20       3279.85       207.13 o
   1   6   3        323.29        493.25        23.21 o
   2   6   3        529.51        562.69        23.17 o
   3   6   3         71.34        109.45         9.94 o
   4   6   3        281.01        325.83        35.88 o
   5   6   3       2246.56       1926.96        63.89 o
   0   7   3       9154.57       9899.68       264.01 o
   1   7   3      42238.89      42469.06      1189.85 o
   2   7   3      10185.19       9894.48       223.46 o
   3   7   3      14651.31      14372.11       312.29 o
   4   7   3        742.78        597.97        48.63 o
   5   7   3       8679.43       8557.33       232.82 o
   1   8   3        230.57        284.13        15.62 o
   2   8   3          9.67         43.47         7.85 o
   3   8   3       3143.74       2975.07        72.08 o
   4   8   3        373.19        304.07        36.27 o
   5   8   3       2075.38       1993.18        70.68 o
   0   9   3       9887.81      10341.63       329.86 o
   1   9   3      34972.80      34762.88       672.64 o
   2   9   3       6145.87       6468.22       123.04 o
   3   9   3      17653.79      17748.02       417.42 o
   4   9   3       2719.04       2921.28       111.22 o
   5   9   3       7077.67       6477.88       199.31 o
   1  10   3        230.27        277.34        13.48 o
   2  10   3         36.49         30.45         9.45 o
   3  10   3       2327.79       2209.85        71.53 o
   4  10   3         52.23         18.90        13.77 o
   5  10   3       3690.07       3417.92       149.49 o
   0  11   3       2399.90       2535.21        72.35 o
   1  11   3      43218.83      43163.32       741.49 o
   2  11   3       2966.75       3168.56       108.93 o
   3  11   3      11435.70      12171.57       277.66 o
   4  11   3       1621.47       1570.57        53.42 o
   1  12   3         67.28         82.85        32.42 o
   2  12   3        432.98        455.23        31.46 o
   3  12   3        196.90        160.38        16.03 o
   4  12   3        234.11        259.17        23.30 o
   0  13   3       3372.88       3438.33       119.72 o
   1  13   3      17187.57      18378.11       636.70 o
   2  13   3       3512.95       3747.45       116.46 o
   3  13   3       6664.44       6615.54       327.81 o
   1  14   3         46.98         51.72        17.69 o
   2  14   3         89.51         89.20        20.99 o
   0  15   3       1499.30       1579.59        88.26 o
   1  15   3      17849.22      17483.34       503.85 o
   1   0   4      63544.95      59123.79      2687.28 o
   2   0   4       1845.57       1757.71        74.75 o
   3   0   4      50601.56      52519.06      2847.58 o
   4   0   4       2215.30       2117.90       139.59 o
   5   0   4      23242.39      24060.79       973.65 o
   6   0   4         17.17         46.83        50.43 o
   1   1   4        553.31        520.81        26.32 o
   2   1   4        895.44        739.87        29.22 o
   3   1   4       7543.92       7255.79       241.94 o
   4   1   4         14.06         57.17        12.22 o
   5   1   4       3986.16       4119.48       154.59 o
   6   1   4         16.05         27.82        34.32 o
   0   2   4      25975.84      29684.93      1117.37 o
   1   2   4      48787.93      47466.62      1094.56 o
   2   2   4         36.61         72.52         9.59 o
   3   2   4      42141.55      41630.34      1303.32 o
   4   2   4       1255.62       1314.35        51.09 o
   5   2   4      19382.01      19799.38       656.16 o
   6   2   4         97.05        241.23        40.70 o
   1   3   4         79.58        159.75        11.34 o
   2   3   4       1390.38       1617.22        47.36 o
   3   3   4       2328.92       2130.26        78.31 o
   4   3   4         43.78         82.87        13.89 o
   5   3   4       3965.35       4200.64       152.84 o
   6   3   4        328.08        439.47        73.85 o
   0   4   4       1299.47       1830.18       117.70 o
   1   4   4      98493.07      94674.39      3079.10 o
   2   4   4        819.58        959.26        34.76 o
   3   4   4      35458.70      32833.13      1835.35 o
   4   4   4        654.44        782.96        36.00 o
   5   4   4      21986.84      23652.40      1354.45 o
   6   4   4        133.74        162.10        61.24 o
   1   5   4        899.77       1305.34        40.14 o
   2   5   4        243.79        383.37        31.19 o
   3   5   4       2026.75       1919.70        85.79 o
   4   5   4          4.11         84.59        17.52 o
   5   5   4       1691.99       1704.96        74.62 o
   6   5   4        580.37        666.42        77.45 o
   0   6   4       4876.96       5401.45       242.01 o
   1   6   4      43041.16      43970.27      1156.14 o
   2   6   4          7.84         64.00        19.26 o
   3   6   4      29904.54      28574.99       631.79 o
   4   6   4        501.12        633.91        45.83 o
   5   6   4      15607.80      15537.24       414.48 o
   1   7   4        207.74        212.33        17.24 o
   2   7   4        549.10        613.57        28.76 o
   3   7   4       5101.63       4921.22       114.95 o
   4   7   4         18.12         21.30        19.45 o
   5   7   4       3084.45       3144.56       106.96 o
   0   8   4        334.59        406.58        61.24 o
   1   8   4      34016.80      33054.18       820.11 o
   2   8   4        419.76        492.33        22.99 o
   3   8   4      29296.28      28926.28       626.20 o
   4   8   4       1123.86       1331.70        67.54 o
   5   8   4      14859.39      14875.65       443.84 o
   1   9   4         57.39        102.67        10.79 o
   2   9   4        676.03        653.24        22.98 o
   3   9   4       2604.38       2624.72        74.39 o
   4   9   4          0.56         22.39        19.16 o
   5   9   4       2101.79       2152.92        75.77 o
   0  10   4       4021.51       4351.98       154.52 o
   1  10   4      26230.09      27777.22       482.85 o
   2  10   4        113.81        157.49        11.94 o
   3  10   4      22782.83      23324.76       552.16 o
   4  10   4       1185.77       1175.96        45.17 o
   5  10   4      11974.97      11076.83       329.22 o
   1  11   4        441.54        476.38        17.70 o
   2  11   4       1688.53       1653.79        48.79 o
   3  11   4       1289.22       1248.23        49.56 o
   4  11   4         56.97         91.03        14.64 o
   0  12   4       1278.24       1352.65       104.47 o
   1  12   4      22283.98      23405.78       634.58 o
   2  12   4        187.60        246.12        31.76 o
   3  12   4      14536.31      15049.19       380.11 o
   4  12   4        165.51        167.72        24.15 o
   1  13   4         16.59         48.98        24.32 o
   2  13   4        199.26        253.94        23.21 o
   3  13   4       1054.65        963.60        70.24 o
   0  14   4        223.28        294.79        29.72 o
   1  14   4      17714.77      18170.22       609.95 o
   2  14   4          0.83         53.91        18.43 o
   1   0   5       1020.23       1018.59       111.67 o
   2   0   5       3687.52       3277.22       102.10 o
   3   0   5       6483.18       6257.11       322.40 o
   4   0   5         94.90        142.87        31.76 o
   5   0   5       3312.33       3792.07       164.90 o
   6   0   5       1614.10       2040.68       147.69 o
   0   1   5      32228.02      32212.97      1162.79 o
   1   1   5      37751.73      37503.40      1218.85 o
   2   1   5       6529.32       5757.03       184.06 o
   3   1   5      44649.04      45320.24      1679.86 o
   4   1   5       6201.71       5916.20       162.89 o
   5   1   5      22087.88      23430.48       948.82 o
   6   1   5       1151.84       1436.60        86.60 o
   1   2   5       1948.39       1811.97        53.26 o
   2   2   5       1064.30       1003.52        32.40 o
   3   2   5       5994.50       5688.11       328.71 o
   4   2   5       1490.55       1391.22        43.06 o
   5   2   5       2123.23       2322.95       114.60 o
   6   2   5        674.70        795.95        60.41 o
   0   3   5        690.80       1118.86        82.19 o
   1   3   5      34253.49      35445.54       743.24 o
   2   3   5       7999.95       7676.06       169.24 o
   3   3   5      48899.54      45656.09      2249.61 o
   4   3   5        370.67        386.02        31.35 o
   5   3   5      22549.65      24210.49       983.21 o
   6   3   5       1888.13       2249.55       115.21 o
   1   4   5        274.39        298.81        14.10 o
   2   4   5        932.81        970.67        34.08 o
   3   4   5       2563.61       2230.07        96.36 o
   4   4   5        350.83        431.62        28.13 o
   5   4   5       1063.70       1074.15        74.56 o
   6   4   5        172.24        347.62        70.24 o
   0   5   5       3072.14       3311.11       186.06 o
   1   5   5      38076.23      40864.32      1057.76 o
   2   5   5      26375.30      28410.35       798.11 o
   3   5   5      36494.56      36349.43      1113.95 o
   4   5   5        283.02        378.68        28.60 o
   5   5   5      15568.80      15264.77       579.06 o
   6   5   5       1899.60       1983.04       147.69 o
   1   6   5        297.40        327.60        16.41 o
   2   6   5       1097.39       1211.70        57.84 o
   3   6   5       2438.07       2180.93        54.73 o
   4   6   5       1631.17       1356.07        52.25 o
   5   6   5       1907.44       1919.27        93.66 o
   0   7   5      12187.77      11841.94       490.44 o
   1   7   5      29684.07      30878.38       790.39 o
   2   7   5       4451.61       4480.37       139.86 o
   3   7   5      30527.60      29954.12       592.71 o
   4   7   5       3673.47       3640.05       133.28 o
   5   7   5      14593.92      15090.50       448.30 o
   1   8   5        786.64        786.64        26.90 o
   2   8   5        877.79        796.45        27.93 o
   3   8   5       3429.13       3337.88        88.65 o
   4   8   5        125.18        137.76        22.20 o
   5   8   5       1780.54       1897.47        66.85 o
   0   9   5       8407.40       8420.27       475.50 o
   1   9   5      16337.04      16558.09       312.94 o
   2   9   5       3003.01       3072.63        68.65 o
   3   9   5      25335.63      25801.41       551.17 o
   4   9   5       2457.78       2456.28        98.16 o
   5   9   5      15414.08      14638.88       478.20 o
   1  10   5       1465.38       1451.36        35.23 o
   2  10   5         75.12        119.57        11.61 o
   3  10   5       4372.46       4478.63       127.32 o
   4  10   5         62.27         63.04        32.42 o
   0  11   5       1913.93       1910.90        92.10 o
   1  11   5      12884.67      13398.24       269.38 o
   2  11   5        848.41       1000.77        54.72 o
   3  11   5      22259.42      22668.44       599.06 o
   4  11   5        961.35        927.76        33.52 o
   1  12   5        279.56        317.54        25.96 o
   2  12   5          1.88         33.35        20.99 o
   3  12   5       1367.63       1203.26        56.91 o
   4  12   5        219.40        129.68        30.62 o
   0  13   5       3348.29       3540.90       122.03 o
   1  13   5      14871.88      15852.20       451.23 o
   2  13   5      10542.63       9792.33       480.66 o
   3  13   5      13025.94      12422.37       590.77 o
   1  14   5        117.17        180.66        32.42 o
   2  14   5        215.34        237.14        24.10 o
   0   0   6      76768.15      73812.73      6819.07 o
   1   0   6      16873.00      16981.02       740.26 o
   2   0   6      23538.96      22986.58       889.27 o
   3   0   6      16728.12      16914.38       949.19 o
   4   0   6      10887.61       9666.70       327.82 o
   5   0   6       9340.39       9918.81       590.77 o
   6   0   6       5662.39       6756.03       396.25 o
   1   1   6       3090.80       3388.30       116.50 o
   2   1   6       1769.86       1842.70        63.91 o
   3   1   6       2099.89       2074.66        97.42 o
   4   1   6       1950.18       1815.13        54.92 o
   5   1   6       1739.05       1888.80       103.79 o
   6   1   6       4269.81       5315.66       233.07 o
   0   2   6      51252.01      52562.12      1837.27 o
   1   2   6      37064.61      36573.30       798.21 o
   2   2   6      37170.76      35649.13       967.30 o
   3   2   6      17071.54      15165.14       600.50 o
   4   2   6       5531.84       5108.41       153.21 o
   5   2   6      10153.71      11444.72       474.41 o
   6   2   6       5282.55       6118.08       255.98 o
   1   3   6          9.86         72.78         9.19 o
   2   3   6        596.23        871.03        34.83 o
   3   3   6        761.17        747.54       108.97 o
   4   3   6        516.67        439.32        28.39 o
   5   3   6       2784.11       3249.07       151.54 o
   6   3   6       2156.53       2595.83       125.40 o
   0   4   6      32759.06      33639.62      1485.93 o
   1   4   6      58550.00      64211.57      1372.42 o
   2   4   6      19565.48      19182.03       538.05 o
   3   4   6      20220.36      19487.15       753.96 o
   4   4   6       2388.18       2271.09        70.64 o
   5   4   6       2015.68       2593.90       124.17 o
   6   4   6       4360.45       4126.38       253.96 o
   1   5   6        309.48        483.26        23.66 o
   2   5   6         57.59        102.11        13.30 o
   3   5   6         26.85        112.37        10.76 o
   4   5   6       2389.59       2259.42        67.76 o
   5   5   6       2138.20       1949.76        83.29 o
   6   5   6       2379.51       2456.74       167.50 o
   0   6   6      42857.41      43692.94      1765.48 o
   1   6   6      22722.10      24232.51       708.37 o
   2   6   6      30690.33      31402.00      1032.61 o
   3   6   6      14455.55      14145.23       318.34 o
   4   6   6       6616.75       6558.57       189.80 o
   5   6   6       6855.77       6680.62       236.07 o
   1   7   6        933.05       1085.18        46.77 o
   2   7   6        749.23        793.79        26.16 o
   3   7   6        967.85        952.48        31.37 o
   4   7   6       1079.04        953.26        53.18 o
   5   7   6       1030.24        952.80        63.04 o
   0   8   6      33303.97      34064.71      1613.81 o
   1   8   6      15957.52      16289.61       353.51 o
   2   8   6      14217.73      14512.16       317.61 o
   3   8   6      10839.19      10831.38       327.04 o
   4   8   6       5774.80       5516.48       334.11 o
   5   8   6       6112.38       5743.13       180.21 o
   1   9   6        922.88       1054.78        30.17 o
   2   9   6         85.24        104.10        11.53 o
   3   9   6        738.20        795.09        30.55 o
   4   9   6       1013.77        940.07        54.93 o
   5   9   6       1647.99       1653.42        68.44 o
   0  10   6      18627.78      18465.20       600.92 o
   1  10   6      16770.47      17323.37       304.29 o
   2  10   6      10479.79      10926.91       251.92 o
   3  10   6       8364.09       8910.78       333.54 o
   4  10   6       2205.18       2123.51       107.17 o
   1  11   6          3.15         56.10        10.96 o
   2  11   6        114.66        194.42        36.02 o
   3  11   6       1622.24       1461.16        55.64 o
   4  11   6        111.27        109.14        14.80 o
   0  12   6      15125.76      16675.38       543.66 o
   1  12   6      14310.94      15539.19       424.88 o
   2  12   6      12464.36      12789.95       449.44 o
   3  12   6       7416.82       7464.45       194.24 o
   1  13   6        107.55        161.97        19.70 o
   2  13   6         19.73         49.44        19.71 o
   3  13   6         21.73         70.24        27.02 o
   0  14   6      14161.91      13856.40       462.84 o
   1  14   6       7098.10       7467.10       221.68 o
   2  14   6       8232.96       7134.26       351.22 o
   1   0   7       2205.11       2511.54        71.29 o
   2   0   7       1115.52       1077.98        54.76 o
   4   0   7       2820.49       2560.99        91.22 o
   5   0   7       1915.90       2159.55       156.70 o
   6   0   7       4243.42       4965.71       311.59 o
   0   1   7      48877.11      53958.82      2033.92 o
   1   1   7      14764.56      16637.69       540.04 o
   2   1   7      44048.02      45385.02      1627.30 o
   3   1   7       2823.25       2753.92        84.14 o
   4   1   7      24065.69      23442.32       542.99 o
   5   1   7       2018.62       2556.81       128.63 o
   6   1   7      10136.69      11678.99       496.06 o
   1   2   7       3354.81       3637.88       121.41 o
   2   2   7        568.29        615.46        38.83 o
   3   2   7         31.26         68.61        20.84 o
   4   2   7       2455.05       2357.64        87.68 o
   5   2   7       2962.94       3211.72       153.46 o
   6   2   7       2249.79       2570.01       126.72 o
   0   3   7      39264.32      44108.51      1821.69 o
   1   3   7      14069.59      14680.68       506.92 o
   2   3   7      35424.07      33359.67      1180.91 o
   3   3   7       2785.98       2660.89        86.26 o
   4   3   7      26934.53      24727.50       607.89 o
   5   3   7        215.33        585.57        58.59 o
   6   3   7       7151.94       7606.85       329.22 o
   1   4   7       7439.08       8626.62       289.66 o
   2   4   7       3636.08       3646.08       128.80 o
   3   4   7         81.93        111.06        13.41 o
   4   4   7       4831.27       4424.50       106.09 o
   5   4   7         26.88         22.17        17.05 o
   6   4   7       1812.12       2001.05       145.89 o
   0   5   7      36368.94      39951.14      2616.14 o
   1   5   7      25816.61      29200.40       934.47 o
   2   5   7      27751.52      26634.94       809.38 o
   3   5   7       3271.40       3355.54        74.61 o
   4   5   7      24054.38      22394.13       498.36 o
   5   5   7        342.86        535.49        34.63 o
   6   5   7       7227.27       7173.89       432.27 o
   1   6   7         12.90         74.60        12.61 o
   2   6   7         48.95         74.10        17.31 o
   3   6   7         18.59         57.09        20.08 o
   4   6   7       1801.95       1762.51        98.16 o
   5   6   7       1475.83       1304.99        57.08 o
   0   7   7      40103.23      41704.84      2684.58 o
   1   7   7       7211.51       7523.33       210.61 o
   2   7   7      27849.48      26391.54       550.17 o
   3   7   7       2004.19       2275.43       114.05 o
   4   7   7      18010.96      17997.42       610.58 o
   1   8   7        689.34        717.86        22.55 o
   2   8   7        951.74        953.93        29.31 o
   3   8   7        146.68        154.06        14.82 o
   4   8   7       2085.71       2075.41       110.77 o
   5   8   7       1441.10       1370.02        44.91 o
   0   9   7      17381.65      17787.95       797.90 o
   1   9   7       9273.98       9764.26       222.74 o
   2   9   7      21313.20      21604.86       425.58 o
   3   9   7       1392.09       1592.09       125.26 o
   4   9   7      14421.98      14459.10       520.53 o
   5   9   7       1443.74       1370.66        72.05 o
   1  10   7        558.80        541.66        22.74 o
   2  10   7       1347.37       1332.03        39.89 o
   3  10   7          3.47         25.07        16.79 o
   4  10   7       1573.71       1554.29        92.76 o
   0  11   7      17289.13      17736.12       500.96 o
   1  11   7       3139.51       3349.72       131.43 o
   2  11   7      18997.28      19387.81       658.26 o
   3  11   7       1206.68       1213.34        76.69 o
   4  11   7      12212.23      11274.37       281.29 o
   1  12   7        293.31        339.09        28.04 o
   2  12   7        587.22        636.17        43.25 o
   3  12   7          4.09         22.12        12.60 o
   0  13   7      14174.96      14413.85       606.36 o
   1  13   7       9354.42       9506.44       329.03 o
   2  13   7      11092.16      10703.28       364.75 o
   3  13   7       1433.72       1518.35        86.45 o
   1  14   7        509.95        461.67        31.84 o
   0   0   8      41994.98      48650.24      2253.21 o
   2   0   8      46723.80      47450.69      2427.92 o
   4   0   8      44539.19      43208.41      1731.91 o
   5   0   8        352.98        516.92        82.85 o
   6   0   8      11526.07      11997.31       689.83 o
   1   1   8       2829.69       3539.58       134.12 o
   2   1   8       3254.87       3274.45       165.70 o
   3   1   8         23.00         29.11        19.46 o
   4   1   8       4554.42       4468.94       117.10 o
   5   1   8        624.98        664.64        63.03 o
   6   1   8       1332.75       1342.79        82.78 o
   0   2   8      49248.01      51809.41      2420.71 o
   1   2   8        558.43        998.69        67.46 o
   2   2   8      33426.24      33463.14      1716.47 o
   3   2   8         40.61         79.57        21.54 o
   4   2   8      33110.74      31294.19       851.05 o
   5   2   8        386.90        592.37        60.41 o
   6   2   8       7450.18       7784.96       322.22 o
   1   3   8       1720.71       1900.66        54.84 o
   2   3   8       1887.72       1523.75        86.45 o
   3   3   8          9.60         31.21        10.27 o
   4   3   8       3123.23       3045.66        80.98 o
   5   3   8        877.91        970.80        73.22 o
   6   3   8       2154.26       2221.72       111.43 o
   0   4   8      36913.59      40519.95      1878.58 o
   1   4   8       1547.17       2022.66        90.33 o
   2   4   8      37550.80      35290.14      1383.80 o
   3   4   8        184.85        292.80        31.24 o
   4   4   8      30998.45      29095.22       656.19 o
   5   4   8         76.74        143.89        45.80 o
   6   4   8      10445.74      10725.71       617.79 o
   1   5   8       1139.32       1301.91        57.67 o
   2   5   8       3837.87       3595.35       110.10 o
   3   5   8         10.42         12.02         9.80 o
   4   5   8       2391.14       2317.14        65.21 o
   5   5   8        198.73        175.72        44.76 o
   0   6   8      31033.45      33538.79      1584.99 o
   1   6   8       1006.00       1772.10        72.27 o
   2   6   8      32487.32      29321.92       633.29 o
   3   6   8        379.64        469.14        40.28 o
   4   6   8      28910.54      27639.35       876.51 o
   5   6   8         57.46         96.99        25.22 o
   1   7   8         12.34         10.68         8.97 o
   2   7   8       2696.59       2487.79        60.34 o
   3   7   8        130.95        157.36        19.32 o
   4   7   8       3663.22       3594.39       133.55 o
   5   7   8        247.34        208.80        24.62 o
   0   8   8      22805.82      23783.88      1156.32 o
   1   8   8         57.82        297.00        20.04 o
   2   8   8      26241.81      25466.15       512.74 o
   3   8   8         97.85        262.84        73.41 o
   4   8   8      26134.81      25513.93       807.53 o
   5   8   8        243.86        338.61        45.03 o
   1   9   8       1891.35       1888.98        54.55 o
   2   9   8       1714.23       1625.82        54.87 o
   3   9   8         48.97         42.79        16.79 o
   4   9   8       2160.96       2059.59        83.83 o
   0  10   8      24219.14      23864.93      1143.72 o
   1  10   8       1855.40       1806.84        55.22 o
   2  10   8      17571.95      17499.44       489.94 o
   3  10   8          0.49        125.94        85.55 o
   4  10   8      17656.91      17193.60       546.21 o
   1  11   8         74.06        103.47        24.62 o
   2  11   8        653.69        671.31        45.80 o
   3  11   8          5.36         15.71        15.26 o
   4  11   8       1748.98       1685.37        51.62 o
   0  12   8      14930.11      15770.49       590.77 o
   1  12   8          2.21         99.06        26.09 o
   2  12   8      13904.29      13926.52       396.47 o
   3  12   8        152.91        229.20        35.12 o
   1  13   8        102.40         84.41        16.27 o
   2  13   8       2408.96       2180.78        87.85 o
   0  14   8       9537.34       8953.40       439.47 o
   1  14   8        400.18        545.00        95.46 o
   1   0   9        795.18        866.34        46.83 o
   2   0   9       1469.60       1685.85       117.07 o
   3   0   9       4137.65       3606.31       139.59 o
   4   0   9       7784.17       7267.80       296.48 o
   5   0   9        646.46        787.09        99.06 o
   6   0   9       2481.15       2606.23       183.71 o
   0   1   9      64939.10      75237.75      2701.28 o
   1   1   9      17645.25      20386.99       531.03 o
   2   1   9      44486.29      47594.78      2267.62 o
   3   1   9       1999.00       2049.76        84.77 o
   4   1   9      15404.21      14087.15       437.12 o
   5   1   9         54.49         81.99        47.65 o
   6   1   9       7569.31       7391.19       320.94 o
   1   2   9        233.84        385.30        36.15 o
   2   2   9        209.58        208.93        39.62 o
   3   2   9        172.49        190.06        16.75 o
   4   2   9        861.58        736.98        32.76 o
   5   2   9       2096.29       2140.11       116.49 o
   6   2   9       2593.74       2694.53       238.65 o
   0   3   9      57610.41      62745.86      3202.40 o
   1   3   9       8309.82       9032.98       277.63 o
   2   3   9      28531.06      28385.76      1368.86 o
   3   3   9       2956.44       3018.94        89.33 o
   4   3   9      15869.46      14712.07       330.40 o
   5   3   9       2106.41       2220.24       115.81 o
   6   3   9       7267.08       7303.98       529.53 o
   1   4   9        519.99        540.30        41.26 o
   2   4   9       1655.47       1588.43        78.93 o
   3   4   9        179.29        215.10        19.47 o
   4   4   9       2988.57       2969.66        76.29 o
   5   4   9        697.50        654.47        48.67 o
   0   5   9      50265.12      54446.27      2780.94 o
   1   5   9       8980.90      10438.73       344.50 o
   2   5   9      18646.89      16524.50       349.36 o
   3   5   9       2188.48       2297.61        56.33 o
   4   5   9      16563.30      15993.82       441.16 o
   5   5   9       1332.44       1307.47        46.18 o
   1   6   9         20.70         46.54         9.40 o
   2   6   9        974.91       1013.25        33.64 o
   3   6   9        131.23        141.16        15.41 o
   4   6   9       1532.97       1613.24        67.06 o
   5   6   9       1187.91       1025.38        71.14 o
   0   7   9      42400.85      44388.77      2231.60 o
   1   7   9       6306.88       6091.44       142.54 o
   2   7   9      36828.29      34870.56       673.13 o
   3   7   9        385.92        612.32        47.05 o
   4   7   9      11430.64      11626.38       367.48 o
   5   7   9        143.87        126.16        21.21 o
   1   8   9        302.97        300.91        17.42 o
   2   8   9        601.43        734.26        26.42 o
   3   8   9        760.70        748.81        29.10 o
   4   8   9       3477.97       3227.84       112.30 o
   5   8   9        616.39        495.80        31.76 o
   0   9   9      27448.64      25671.46      1322.03 o
   1   9   9      11465.08      11242.44       269.16 o
   2   9   9      17162.37      17125.77       501.37 o
   3   9   9       2904.95       2987.85        81.46 o
   4   9   9       9200.62       9231.29       295.42 o
   1  10   9        169.39        213.00        17.37 o
   2  10   9         19.43         62.33        18.27 o
   3  10   9         11.11         55.13        20.97 o
   4  10   9        774.64        740.66        39.24 o
   0  11   9      25160.39      25212.39       967.33 o
   1  11   9       3515.19       3903.31       215.23 o
   2  11   9      17150.99      17690.60       595.23 o
   3  11   9       1135.42       1330.94        59.84 o
   1  12   9         10.22         25.11        16.21 o
   2  12   9        464.59        514.15        31.16 o
   3  12   9          2.21         30.62        25.22 o
   0  13   9      19050.46      18951.46       927.58 o
   1  13   9       4081.43       4035.55       159.86 o
   2  13   9       8340.46       8269.35       283.93 o
   0   0  10      17709.36      19333.30       932.98 o
   1   0  10      20815.31      23657.99       895.33 o
   2   0  10      40334.54      43007.31      2231.60 o
   3   0  10      16116.25      12391.75       693.43 o
   4   0  10       1026.76        797.10       145.89 o
   5   0  10       4556.06       4337.11       284.58 o
   6   0  10       5435.73       4994.52       307.99 o
   1   1  10        546.29        663.91        24.06 o
   2   1  10        443.02        578.16        63.04 o
   3   1  10        378.02        408.82        24.84 o
   4   1  10        694.53        589.59        33.57 o
   5   1  10       1494.22       1481.81        95.49 o
   6   1  10       2527.64       2686.31       201.73 o
   0   2  10      45219.52      50161.38      2433.32 o
   1   2  10      17470.40      19287.64       749.50 o
   2   2  10      22965.76      22453.86       901.46 o
   3   2  10      19352.68      16496.29       437.47 o
   4   2  10       6859.62       6267.90       155.05 o
   5   2  10       9832.00       9538.63       410.09 o
   6   2  10       4741.86       4538.70       613.28 o
   1   3  10        427.35        456.19        26.65 o
   2   3  10        847.05        930.78        34.28 o
   3   3  10       1004.91        805.38        24.71 o
   4   3  10       1933.72       1681.38        66.45 o
   5   3  10       1467.61       1543.02        96.00 o
   0   4  10      34150.96      37083.40      1793.92 o
   1   4  10      12440.73      12761.81       503.69 o
   2   4  10      13638.62      12273.69       322.14 o
   3   4  10      16625.70      14937.87       359.58 o
   4   4  10      10006.16       9400.90       318.98 o
   5   4  10       7029.06       6104.61       391.28 o
   1   5  10        988.74       1044.49        31.08 o
   2   5  10        702.43        740.22        26.36 o
   3   5  10       1474.29       1267.73        36.61 o
   4   5  10       1107.91       1031.36        50.26 o
   5   5  10       1722.98       1466.34       107.17 o
   0   6  10      33693.88      34714.92      1702.06 o
   1   6  10      10056.67      10061.01       274.43 o
   2   6  10      10907.90      10228.55       218.05 o
   3   6  10      14882.97      13735.93       305.81 o
   4   6  10       5360.56       5210.05       161.04 o
   5   6  10       7816.34       6505.67       288.18 o
   1   7  10        599.99        462.07        21.06 o
   2   7  10        553.11        520.84        22.73 o
   3   7  10       1043.68        999.60        37.44 o
   4   7  10        725.12        850.39        50.52 o
   5   7  10       1050.87        882.55        55.83 o
   0   8  10      15764.03      15028.60       756.47 o
   1   8  10      13143.77      12267.36       282.59 o
   2   8  10      20248.56      19371.95       435.25 o
   3   8  10      11221.71      10375.99       336.96 o
   4   8  10       1713.45       2051.48        83.34 o
   1   9  10        149.90        108.95        17.94 o
   2   9  10         10.02         46.87        16.12 o
   3   9  10         51.89        111.26        25.22 o
   4   9  10        694.10        858.18        46.37 o
   0  10  10      15616.68      14513.48       715.05 o
   1  10  10       9563.25       9360.98       741.16 o
   2  10  10      16471.73      16386.34       453.87 o
   3  10  10       9230.06       8365.44       277.21 o
   4  10  10       3104.27       3121.58       110.25 o
   1  11  10         98.08        115.65        25.09 o
   2  11  10         33.90         71.56        23.54 o
   3  11  10        511.63        415.52        32.31 o
   0  12  10      16063.06      16738.46       617.53 o
   1  12  10       6213.99       6569.57       276.57 o
   2  12  10       6329.53       6370.24       232.30 o
   3  12  10       7416.27       6352.57       311.59 o
   1  13  10        411.26        400.94        29.91 o
   2  13  10         10.81         59.44        23.41 o
   1   0  11         44.93         18.37        18.98 o
   2   0  11        585.87        540.32        94.56 o
   3   0  11       1467.54       1290.32        74.40 o
   4   0  11        100.52        115.27        73.85 o
   5   0  11        395.67        614.18        95.46 o
   1   1  11      29082.82      31824.47      1053.26 o
   2   1  11       7437.88       7367.36       230.38 o
   3   1  11      25230.88      21595.42       614.73 o
   4   1  11       3874.79       3440.40       106.47 o
   5   1  11      14708.53      14668.98       609.41 o
   1   2  11       1649.15       1774.52        89.12 o
   2   2  11       1192.23       1162.43        43.12 o
   3   2  11       3533.46       3180.99        66.11 o
   4   2  11        831.53        636.82        36.40 o
   5   2  11       2000.65       2190.80       164.80 o
   0   3  11       4862.56       5372.76       291.78 o
   1   3  11      26013.38      28528.31       938.63 o
   2   3  11       7874.94       7710.61       152.49 o
   3   3  11      31839.12      27412.96       710.00 o
   4   3  11       4603.56       4337.79       132.77 o
   5   3  11      13593.03      13280.40      1390.47 o
   1   4  11        375.19        337.77        24.18 o
   2   4  11        526.52        521.48        24.70 o
   3   4  11       4770.63       4376.23       108.47 o
   4   4  11        325.03        323.54        32.17 o
   5   4  11       1708.18       1803.56       126.08 o
   0   5  11       3500.94       3975.09       228.74 o
   1   5  11      19960.78      18931.38       396.30 o
   2   5  11       5237.73       5158.17       193.18 o
   3   5  11      25674.42      23030.72       579.81 o
   4   5  11       5239.49       5279.76       160.63 o
   5   5  11      12305.56      10734.72       624.99 o
   1   6  11       1907.80       1903.00        51.69 o
   2   6  11       1411.14       1334.02        41.26 o
   3   6  11       2714.75       2367.05        77.67 o
   4   6  11        246.81        234.78        25.75 o
   0   7  11        630.15        934.78        73.85 o
   1   7  11      13714.20      12450.42       277.26 o
   2   7  11       2794.84       3633.53       110.18 o
   3   7  11      19905.47      18006.19       934.33 o
   4   7  11       2467.31       2656.85        96.39 o
   1   8  11        325.53        363.98        21.73 o
   2   8  11         11.86         43.94        15.89 o
   3   8  11       1089.78       1112.10        58.21 o
   4   8  11         14.80         34.34        18.98 o
   0   9  11       5880.54       5448.41       304.39 o
   1   9  11      21789.62      20295.09       726.37 o
   2   9  11       7316.64       8027.67       209.45 o
   3   9  11      15312.14      14557.96       463.38 o
   4   9  11       2937.55       3007.71       105.13 o
   1  10  11        241.47        316.47        35.88 o
   2  10  11        124.21        187.71        23.68 o
   3  10  11       2261.36       2021.59        81.03 o
   4  10  11        591.53        471.90        41.43 o
   0  11  11       1724.12       1907.39       127.88 o
   1  11  11      12053.07      12757.83      1253.58 o
   2  11  11       2995.85       3621.77       128.61 o
   3  11  11      15368.03      14318.96       679.02 o
   1  12  11        331.77        413.27        26.29 o
   2  12  11        317.56        370.69        24.91 o
   0  13  11        786.67        769.08        57.64 o
   1  13  11       7235.59       7232.49       424.17 o
   0   0  12        172.70        335.01        39.62 o
   1   0  12      60620.96      64163.21      6810.06 o
   2   0  12          6.54        257.56        73.85 o
   3   0  12      19083.72      17195.66       653.55 o
   4   0  12        136.12        284.58        81.05 o
   5   0  12       8768.47       9160.53       545.74 o
   1   1  12        251.41        295.69        35.16 o
   2   1  12         26.65         67.83         7.70 o
   3   1  12        168.82        145.91        25.22 o
   4   1  12         28.42         23.45        17.10 o
   5   1  12       3313.17       3715.84       176.36 o
   0   2  12       1091.29       1624.62       100.86 o
   1   2  12      41989.06      42306.84      1493.03 o
   2   2  12         12.34         76.03        22.51 o
   3   2  12      17401.42      15628.08       303.83 o
   4   2  12       1020.41       1070.66       114.44 o
   5   2  12      11775.14      12793.52       758.27 o
   1   3  12         38.37         66.34        16.64 o
   2   3  12       1210.37       1110.69        32.98 o
   3   3  12       6576.72       6116.48       134.20 o
   4   3  12         16.29         13.66        46.24 o
   5   3  12       2163.90       2524.62       190.02 o
   0   4  12       1876.29       2375.69       145.89 o
   1   4  12      39188.41      37935.84      1198.14 o
   2   4  12         66.64        284.58        41.43 o
   3   4  12      25523.98      23336.57       511.70 o
   4   4  12        646.73        839.33        62.73 o
   5   4  12      10222.05      10220.44       618.69 o
   1   5  12         90.80        121.03        18.77 o
   2   5  12       1048.86        953.36        61.22 o
   3   5  12       3477.32       3219.08        80.35 o
   4   5  12          4.00         19.28        20.11 o
   5   5  12       1434.16       1444.50       115.27 o
   0   6  12       2566.13       2770.13       169.31 o
   1   6  12      32127.56      31192.09       856.32 o
   3   6  12      13250.73      12009.32       444.20 o
   4   6  12        353.96        617.80        39.63 o
   1   7  12         90.29        116.72        20.32 o
   2   7  12        367.27        381.69        38.71 o
   3   7  12        901.55        963.77        46.57 o
   4   7  12          1.95          3.54        19.71 o
   0   8  12          1.06         73.85        34.22 o
   1   8  12      33153.65      28919.72       786.20 o
   2   8  12         25.18        515.02        52.67 o
   3   8  12      12266.01      11960.97       386.95 o
   4   8  12        229.63        426.87        48.63 o
   2   9  12          6.79         28.82        21.65 o
   3   9  12         68.48        139.88        24.10 o
   4   9  12         38.99         54.03        25.22 o
   0  10  12         87.04        279.17        37.82 o
   1  10  12      23839.79      26872.81      1358.05 o
   2  10  12          6.94        390.84        57.64 o
   3  10  12      12461.19      11882.03       569.16 o
   1  11  12          5.02         48.63        28.82 o
   2  11  12        448.24        467.33        35.12 o
   3  11  12       2411.75       2163.15       117.07 o
   0  12  12        399.72        531.33        52.23 o
   1  12  12      16162.34      17135.66       598.59 o
   2  12  12          1.53        216.14        36.02 o
   1   0  13        712.40        900.56        82.85 o
   2   0  13       1498.06       1391.20        46.17 o
   3   0  13       1834.20       1861.99        75.90 o
   4   0  13       1498.48       1588.59       145.89 o
   5   0  13       6043.47       6876.70       423.26 o
   0   1  13        300.12        540.34        52.23 o
   1   1  13      41592.97      40331.07      1720.67 o
   2   1  13       4054.02       3993.81       106.79 o
   3   1  13      15632.69      14902.02       347.90 o
   4   1  13       5353.49       5870.03       271.89 o
   5   1  13       8951.81      10173.13       430.47 o
   1   2  13         25.68         52.41        18.46 o
   2   2  13        394.59        393.48        29.25 o
   3   2  13         28.26         37.72        12.31 o
   4   2  13        126.39        238.98        54.52 o
   5   2  13       2120.44       2616.07       129.15 o
   0   3  13       1812.47       2139.74       133.28 o
   1   3  13      32713.22      32764.39       850.41 o
   2   3  13       4479.65       4765.09       127.63 o
   3   3  13      13876.49      12517.22       367.31 o
   4   3  13       1600.90       2040.63       118.12 o
   5   3  13       6151.08       6621.20       281.39 o
   1   4  13       1357.40       1323.91        44.41 o
   2   4  13         29.60         75.59        16.64 o
   3   4  13       2210.63       2178.98       130.25 o
   4   4  13         40.68         72.05        75.65 o
   5   4  13       2012.24       2300.04       163.90 o
   0   5  13       2623.27       3337.49       189.12 o
   1   5  13      26862.11      26757.24       829.82 o
   2   5  13       4901.54       4921.81       143.85 o
   3   5  13      12484.28      11854.78       714.14 o
   4   5  13       2453.39       2479.59       115.51 o
   1   6  13         19.13         59.06        20.24 o
   2   6  13        245.88        211.72        18.44 o
   3   6  13        842.70       1031.95        86.45 o
   4   6  13         13.70         30.47        25.93 o
   0   7  13        224.54        329.61        46.83 o
   1   7  13      33653.69      32129.36      1187.63 o
   2   7  13       4513.92       4159.03       145.53 o
   3   7  13      15307.31      14861.95       541.04 o
   4   7  13       2746.67       2669.27       151.29 o
   1   8  13        203.66        160.30        45.03 o
   2   8  13        757.51        561.19        57.64 o
   3   8  13        513.18        563.75        55.83 o
   4   8  13        688.57        592.57        50.43 o
   0   9  13        563.68        769.08        86.45 o
   1   9  13      19184.32      17877.99       979.81 o
   2   9  13       1528.37       1449.91       106.27 o
   3   9  13       6291.96       6118.43       307.99 o
   1  10  13         59.02        120.68        34.22 o
   2  10  13        217.85        184.99        43.23 o
   3  10  13         59.78        127.88        28.82 o
   0  11  13        732.41       1086.08        75.65 o
   1  11  13      18045.44      19797.14       717.45 o
   2  11  13       1664.18       1628.43       152.20 o
   1  12  13         89.92         91.80        18.43 o
   0   0  14       3508.38       4288.48       248.56 o
   1   0  14      13263.60      12312.50       738.46 o
   2   0  14      19330.39      19214.22       816.81 o
   3   0  14      14588.84      15185.18       580.01 o
   4   0  14       7959.27       8668.82       507.92 o
   5   0  14       8599.83      10221.40       592.57 o
   1   1  14        429.74        498.91        48.63 o
   2   1  14       2689.10       2617.20        93.95 o
   3   1  14       1411.36       1421.36        60.31 o
   4   1  14       2118.72       2496.71       124.13 o
   5   1  14       1281.94       1628.38        88.45 o
   0   2  14       9853.37      12042.52       447.48 o
   1   2  14      13971.57      13861.91       462.31 o
   2   2  14      12513.24      12541.88       369.68 o
   3   2  14      13723.21      14562.23       452.63 o
   4   2  14      11576.65      13220.23       537.44 o
   5   2  14       6131.09       6906.91       291.62 o
   1   3  14        255.00        436.83        53.29 o
   2   3  14       1280.54       1205.09        49.80 o
   3   3  14        278.91        330.91        74.18 o
   4   3  14        177.27        337.52        53.22 o
   5   3  14        503.49        608.78        79.25 o
   0   4  14       5592.32       5983.34       318.80 o
   1   4  14       5386.35       5483.81       182.24 o
   2   4  14       9410.59       9038.61       232.01 o
   3   4  14      12430.64      12947.15       559.25 o
   4   4  14       8229.35       8621.99       506.12 o
   5   4  14       5900.27       6276.93       376.44 o
   1   5  14        955.12       1057.00        49.81 o
   2   5  14       1411.24       1468.11        55.02 o
   3   5  14        633.86        751.75        52.09 o
   4   5  14        174.16        302.59        73.85 o
   0   6  14      14712.89      14534.17       564.67 o
   1   6  14      13509.38      12921.49       753.77 o
   2   6  14      13385.67      12297.33       363.00 o
   3   6  14      13700.74      13439.03       512.63 o
   4   6  14       8513.00       7870.92       452.08 o
   1   7  14        366.63        338.61        54.03 o
   2   7  14        769.36        773.96        55.62 o
   3   7  14        539.76        680.12        47.93 o
   1   8  14       8155.35       8063.65       507.92 o
   2   8  14      11218.49      10012.70       362.45 o
   3   8  14       9229.94       9018.24       439.47 o
   1   9  14        246.75        388.18        45.03 o
   2   9  14       2528.30       2312.65       131.48 o
   3   9  14        955.08        817.71        61.24 o
   0  10  14       1344.11       1363.45        95.46 o
   1  10  14       5465.96       5554.84       229.24 o
   2  10  14       5307.59       4872.05       225.14 o
   3  10  14       6357.74       5974.34       280.98 o
   1  11  14          7.54         41.43        23.41 o
   2  11  14        710.34        713.25        54.03 o
   1   0  15        714.74        864.54        97.26 o
   2   0  15        670.64        806.90        81.05 o
   3   0  15        202.52        293.58        73.85 o
   4   0  15       2678.76       3211.41       221.54 o
   5   0  15        101.12        138.69        50.43 o
   0   1  15      20597.92      23118.08       890.88 o
   1   1  15       2836.35       2850.95       256.66 o
   2   1  15      23031.62      22496.36       748.77 o
   3   1  15       5548.83       6292.30       287.18 o
   4   1  15       8041.17       8629.25       371.24 o
   5   1  15       2169.23       2388.90       114.60 o
   1   2  15        654.08        533.44        86.45 o
   2   2  15        728.87        554.75        50.43 o
   3   2  15        622.67        751.24       110.77 o
   4   2  15       1875.29       2066.18       108.75 o
   5   2  15        149.17        214.33        55.83 o
   0   3  15      40347.07      43600.84      1663.25 o
   1   3  15       1686.90       1484.57        67.50 o
   2   3  15      16495.62      16225.30       436.03 o
   3   3  15       4559.31       5239.48       363.83 o
   4   3  15       8043.33       8348.22       506.12 o
   1   4  15       1755.86       1659.54       117.97 o
   2   4  15         82.04         95.79        24.30 o
   3   4  15        538.07        579.96        93.66 o
   4   4  15        575.99        749.27        86.45 o
   0   5  15      48445.07      48656.61      3120.45 o
   1   5  15       2505.61       1986.64       122.48 o
   2   5  15      12886.84      11978.84       374.59 o
   3   5  15       5305.89       5977.37       539.44 o
   4   5  15       9278.42       9009.24       542.14 o
   1   6  15        263.23        259.36        48.63 o
   2   6  15        402.39        468.04        41.18 o
   3   6  15        177.76        190.07        36.92 o
   4   6  15       1299.12       1258.99        99.06 o
   2   7  15      16167.50      14581.71       553.22 o
   3   7  15       3122.41       3315.87       167.50 o
   1   8  15        450.17        760.08        84.65 o
   2   8  15        301.57        320.09        54.03 o
   3   8  15        296.32        335.11        30.63 o
   0   9  15      15180.54      13197.09       543.18 o
   1   9  15       1294.58       1439.58       164.80 o
   2   9  15      14029.73      11556.03       569.16 o
   3   9  15       4071.98       3904.84       199.93 o
   1  10  15        598.38        534.59        38.90 o
   0  11  15      12520.88      13135.62       635.80 o
   1  11  15        826.25        543.94        43.23 o
   2   0  16      20055.53      19626.88      1102.29 o
   3   0  16          7.09        588.97        81.05 o
   4   0  16      10373.87      10941.85       630.39 o
   1   1  16          0.55         64.84        54.03 o
   2   1  16         29.22         73.30        41.97 o
   3   1  16         19.02         42.46        40.10 o
   4   1  16       2121.43       2490.30       117.76 o
   0   2  16      30598.98      30452.54      1114.76 o
   1   2  16        470.57        409.48        34.87 o
   2   2  16      15457.26      15612.17       886.15 o
   3   2  16          7.62        403.45        82.85 o
   4   2  16      10859.61      11482.36       470.56 o
   1   3  16         49.89         32.60        29.43 o
   2   3  16         94.80         95.46        43.23 o
   3   3  16        471.54        556.55        82.85 o
   4   3  16       2724.08       2883.60       190.92 o
   0   4  16      53115.72      51067.35      2507.17 o
   1   4  16        472.95        336.81        48.63 o
   2   4  16      24387.50      24052.25      1349.04 o
   3   4  16        859.38       1246.38       122.48 o
   4   4  16       8772.20       8740.87       511.52 o
   1   5  16        176.14        245.21        95.46 o
   2   5  16         63.98        111.65        25.78 o
   3   5  16         12.73         66.64        55.83 o
   4   5  16        563.88        716.85        72.05 o
   0   6  16      22374.25      22840.09      1304.02 o
   2   6  16      12177.00      11396.07       508.82 o
   3   6  16         13.71        621.39        79.25 o
   1   7  16          4.38         79.25        52.23 o
   2   7  16         22.78         82.85        54.03 o
   3   7  16          1.89         21.61        43.23 o
   0   8  16      20256.56      18416.95       739.94 o
   1   8  16        178.20        502.51        73.85 o
   2   8  16      13776.21      12561.06       711.45 o
   1   9  16         92.94        179.38        48.63 o
   0  10  16      20122.85      18587.87       803.30 o
   1  10  16         86.93        108.07        41.43 o
   1   0  17       1230.85       1210.73        63.94 o
   2   0  17        745.45       1001.43        84.65 o
   3   0  17         13.29         64.84        54.03 o
   4   0  17       1578.88       1855.16       131.48 o
   0   1  17      13967.39      13350.97       565.43 o
   1   1  17       1188.55       1689.32        68.62 o
   2   1  17      12747.56      12266.11       652.91 o
   3   1  17       2572.99       2982.14       199.02 o
   4   1  17      13893.91      14092.45       576.93 o
   1   2  17       1196.89       1266.55       109.87 o
   2   2  17       1222.33       1494.94       109.87 o
   3   2  17         62.73        199.93        61.24 o
   4   2  17       1741.75       2002.85       142.29 o
   0   3  17      15580.54      15102.02       878.05 o
   1   3  17       2323.22       2775.32       125.14 o
   2   3  17      17682.00      17753.71      1044.65 o
   3   3  17       4207.35       4571.26       262.96 o
   4   3  17      14257.66      14165.86       810.51 o
   1   4  17         21.40          0.00        54.03 o
   2   4  17        826.31       1017.64        91.86 o
   3   4  17       2543.63       2373.89       162.10 o
   4   4  17       1002.58       1024.84        84.65 o
   0   5  17      13190.20      12659.60       942.89 o
   1   5  17       1049.28       1668.01        85.11 o
   2   5  17      15664.25      15214.12       913.17 o
   3   5  17       2928.44       2971.86       192.72 o
   1   6  17        441.45        488.62        37.75 o
   2   6  17        369.88        563.75        70.24 o
   3   6  17        279.02        421.46        61.24 o
   0   7  17      11211.61      11228.22       670.02 o
   1   7  17        318.91        639.40        79.25 o
   2   7  17      10966.22      10669.88       639.40 o
   3   7  17       1975.19       1770.51       126.08 o
   1   8  17        926.60        910.17        72.95 o
   2   8  17        635.57        625.80        47.73 o
   0   9  17       8424.14       8123.08       480.90 o
   1   9  17       1726.64       1597.07        68.25 o
   1   0  18      10761.71       9445.11       551.14 o
   2   0  18       7537.23       7290.96       430.47 o
   3   0  18       4508.94       5035.95       300.79 o
   1   1  18        364.04        381.84        66.64 o
   2   1  18       2422.24       2611.63       198.12 o
   3   1  18         17.74         57.38        37.82 o
   4   1  18        659.88        772.68        68.44 o
   0   2  18       5738.18       5628.43       231.78 o
   1   2  18      16089.34      17272.76      1364.35 o
   2   2  18      11326.44      11112.53       454.67 o
   3   2  18       5256.73       5361.95       342.21 o
   1   3  18         59.82         50.66        15.53 o
   2   3  18        441.12        680.83        90.06 o
   3   3  18        168.54        203.53        55.83 o
   0   4  18      10310.09      10099.38       407.55 o
   1   4  18       6252.92       6703.63       415.16 o
   2   4  18       8969.75       9029.05       516.92 o
   3   4  18       4204.02       4171.41       273.77 o
   1   5  18         26.78         63.04        54.03 o
   2   5  18        386.06        551.14        77.45 o
   3   5  18        912.87        860.94        77.45 o
   0   6  18       5176.73       5434.00       318.80 o
   1   6  18      11218.43      10941.85       635.80 o
   2   6  18       7940.28       8348.22       468.29 o
   3   6  18       4762.81       4726.16       271.97 o
   1   7  18         21.68         35.06        34.10 o
   2   7  18       1910.99       2055.09       144.09 o
   0   8  18       3734.33       3697.71       217.94 o
   1   8  18       7902.75       7671.15       247.49 o
   2   0  19         66.49        127.88        43.23 o
   3   0  19        543.44        639.40        64.84 o
   0   1  19       4015.84       3582.44       232.35 o
   1   1  19      21696.87      20039.34      1141.91 o
   2   1  19       1989.29       2211.30       261.16 o
   3   1  19       7810.02       8114.01       336.23 o
   1   2  19         94.21         98.94        38.14 o
   2   2  19          3.59         12.61        46.83 o
   3   2  19        187.53        315.20        54.03 o
   0   3  19       6002.96       5500.64       342.21 o
   1   3  19      11359.30      11604.17       464.86 o
   2   3  19       4512.22       4365.55       415.16 o
   3   3  19       7841.70       8308.60       461.09 o
   1   4  19         78.19        196.14        41.97 o
   2   4  19          3.21         16.10        25.22 o
   3   4  19        483.84        588.97        63.04 o
   0   5  19       3755.16       3670.70       241.35 o
   1   5  19      11769.38      12246.52       487.15 o
   2   5  19       4712.73       4863.04       309.79 o
   1   6  19          1.17         23.59        16.99 o
   2   6  19        104.97        158.50        48.63 o
   0   7  19       3259.75       3016.89       199.93 o
   1   7  19      16959.92      15481.03       517.16 o
   1   0  20      14991.36      15484.29       902.36 o
   1   1  20         70.94         38.42        57.64 o
   2   1  20        236.02        282.78        48.63 o
   1   2  20      10947.41      10742.69       451.48 o
   2   2  20        297.56        504.32        61.24 o
   1   3  20        205.37        185.65        33.93 o
   2   3  20        162.50        130.31        29.75 o
   1   4  20      11257.16      10502.50       368.11 o
   1   5  20        193.99        221.90        35.66 o
   2   5  20        193.75        172.85        31.18 o
   1   6  20       8246.23       7878.69       334.32 o
   2   0  21        567.23        372.83        39.62 o
   2   1  21       1702.99       1869.57       124.28 o
   1   2  21        141.05        217.94        48.63 o
   2   2  21         53.87         84.61        47.73 o
   0   3  21       2438.68       2654.86       172.91 o
   1   3  21       8603.93       8465.05       334.95 o
   2   3  21       1784.96       2011.86       129.68 o
   1   4  21        752.45        764.24        48.35 o
   0   5  21       3171.78       3369.91       207.13 o
   1   5  21       7205.77       7114.45       392.65 o
                                                
